# Supplementary material for: Aqueous solutions of super reduced polyoxotungstates as electron storage systems
Source: Energy Environ Sci. 2023 Apr 21;16(6):2603–10. doi: 10.1039/d3ee00569k (PMC10265398; doi:10.1039/d3ee00569k)
Supplement: EE-016-D3EE00569K-s002 [file EE-016-D3EE00569K-s002.cif]

# Electronic Supplementary Material (ESI) for Energy & Environmental Science.
# This journal is © The Royal Society of Chemistry 2023

####################################################################### 
# 
# This file contains crystal structure data downloaded from the 
# Cambridge Structural Database (CSD) hosted by the Cambridge 
# Crystallographic Data Centre (CCDC).
# 
# Full information about CCDC data access policies and citation 
# guidelines are available at http://www.ccdc.cam.ac.uk/access/V1 
# 
# Audit and citation data items may have been added by the CCDC. 
# Please retain this information to preserve the provenance of 
# this file and to allow appropriate attribution of the data. 
# 
#######################################################################

data_tzh2-24twin_sq
_database_code_depnum_ccdc_archive 'CCDC 2173983'
loop_
_audit_author_name
_audit_author_address
'De-Liang Long'
;University of Glasgow
United Kingdom
;
_audit_update_record             
;
2022-05-20 deposited with the CCDC.	2023-04-21 downloaded from the CCDC.
;

_audit_creation_method           SHELXL-2018/3
_shelx_SHELXL_version_number     2018/3
_chemical_name_systematic        ?
_chemical_name_common            ?
_chemical_melting_point          ?
_chemical_formula_moiety         ?
_chemical_formula_sum            'H76 Li14 Na O148 P5 W30'
_chemical_formula_weight         8235.10

loop_
_atom_type_symbol
_atom_type_description
_atom_type_scat_dispersion_real
_atom_type_scat_dispersion_imag
_atom_type_scat_source
W W -0.8490 6.8722 'International Tables Vol C Tables 4.2.6.8 and 6.1.1.4'
P P 0.1023 0.0942 'International Tables Vol C Tables 4.2.6.8 and 6.1.1.4'
Na Na 0.0362 0.0249 'International Tables Vol C Tables 4.2.6.8 and 6.1.1.4'
O O 0.0106 0.0060 'International Tables Vol C Tables 4.2.6.8 and 6.1.1.4'
Li Li -0.0003 0.0001 'International Tables Vol C Tables 4.2.6.8 and 6.1.1.4'
H H 0.0000 0.0000 'International Tables Vol C Tables 4.2.6.8 and 6.1.1.4'

_space_group_crystal_system      monoclinic
_space_group_IT_number           12
_space_group_name_H-M_alt        'C 2/m'
_space_group_name_Hall           '-C 2y'

_shelx_space_group_comment       
;
The symmetry employed for this shelxl refinement is uniquely defined
by the following loop, which should always be used as a source of
symmetry information in preference to the above space-group names.
They are only intended as comments.
;

loop_
_space_group_symop_operation_xyz
'x, y, z'
'-x, y, -z'
'x+1/2, y+1/2, z'
'-x+1/2, y+1/2, -z'
'-x, -y, -z'
'x, -y, z'
'-x+1/2, -y+1/2, -z'
'x+1/2, -y+1/2, z'

_cell_length_a                   27.1590(12)
_cell_length_b                   21.1739(9)
_cell_length_c                   23.6358(10)
_cell_angle_alpha                90
_cell_angle_beta                 95.848(4)
_cell_angle_gamma                90
_cell_volume                     13521.3(10)
_cell_formula_units_Z            4
_cell_measurement_temperature    150(2)
_cell_measurement_reflns_used    10694
_cell_measurement_theta_min      2.47
_cell_measurement_theta_max      26.35

_exptl_crystal_description       polyhedral
_exptl_crystal_colour            colorless
_exptl_crystal_density_meas      .
_exptl_crystal_density_method    none
_exptl_crystal_density_diffrn    4.045
_exptl_crystal_F_000             14432
_exptl_transmission_factor_min   ?
_exptl_transmission_factor_max   ?
_exptl_crystal_size_max          0.095
_exptl_crystal_size_mid          0.089
_exptl_crystal_size_min          0.056
_exptl_absorpt_coefficient_mu    25.591
_shelx_estimated_absorpt_T_min   0.195
_shelx_estimated_absorpt_T_max   0.328
_exptl_absorpt_correction_type   gaussian
_exptl_absorpt_correction_T_min  0.212
_exptl_absorpt_correction_T_max  0.408
_exptl_absorpt_process_details   
;
CrysAlisPro 1.171.41.56a (Rigaku Oxford Diffraction, 2020)
Numerical absorption correction based on gaussian integration over
			a multifaceted crystal model Spherical absorption correction
 using equivalent radius and absorption coefficient.
Empirical absorption correction using spherical harmonics,
 implemented in SCALE3 ABSPACK scaling algorithm.
;
_exptl_absorpt_special_details   ?
_diffrn_ambient_temperature      150(2)
_diffrn_radiation_wavelength     0.71073
_diffrn_radiation_type           MoK\a
_diffrn_source                   'micro-focus sealed X-ray tube'
_diffrn_measurement_device_type  'XtaLAB Synergy R, HyPix-Arc 150'
_diffrn_measurement_method       '\w & \f scans'
_diffrn_detector_area_resol_mean ?
_diffrn_reflns_number            18143
_diffrn_reflns_av_unetI/netI     0.0298
_diffrn_reflns_av_R_equivalents  ?
_diffrn_reflns_limit_h_min       -32
_diffrn_reflns_limit_h_max       33
_diffrn_reflns_limit_k_min       -26
_diffrn_reflns_limit_k_max       26
_diffrn_reflns_limit_l_min       -29
_diffrn_reflns_limit_l_max       29
_diffrn_reflns_theta_min         2.444
_diffrn_reflns_theta_max         26.556
_diffrn_reflns_theta_full        25.242
_diffrn_measured_fraction_theta_max 0.992
_diffrn_measured_fraction_theta_full 0.997
_diffrn_reflns_Laue_measured_fraction_max 0.992
_diffrn_reflns_Laue_measured_fraction_full 0.997
_diffrn_reflns_point_group_measured_fraction_max 0.992
_diffrn_reflns_point_group_measured_fraction_full 0.997
_reflns_number_total             18143
_reflns_number_gt                15862
_reflns_threshold_expression     'I > 2\s(I)'
_reflns_Friedel_coverage         0.000
_reflns_Friedel_fraction_max     .
_reflns_Friedel_fraction_full    .

_reflns_special_details          
;
 Structure factors included contributions from the .fab file.
 
 _reflns_Friedel_fraction is defined as the number of unique
 Friedel pairs measured divided by the number that would be
 possible theoretically, ignoring centric projections and
 systematic absences. Completness statistics refer to single and
 composite reflections containing twin component 1 only.
;

_computing_data_collection       'CrysAlisPro 1.171.41.93a (Rigaku OD, 2020)'
_computing_cell_refinement       'CrysAlisPro 1.171.41.93a (Rigaku OD, 2020)'
_computing_data_reduction        'CrysAlisPro 1.171.41.93a (Rigaku OD, 2020)'
_computing_structure_solution    'SHELXS-2018/3 (Sheldrick, 2018)'
_computing_structure_refinement  'SHELXL-2018/3 (Sheldrick, 2018)'
_computing_molecular_graphics    Diamond3
_computing_publication_material  WinGX

_refine_special_details          
;
 Refined as a 2-component twin.
;
_refine_ls_structure_factor_coef Fsqd
_refine_ls_matrix_type           full
_refine_ls_weighting_scheme      calc
_refine_ls_weighting_details     
'w=1/[\s^2^(Fo^2^)+(0.1141P)^2^+3141.1602P] where P=(Fo^2^+2Fc^2^)/3'
_atom_sites_solution_primary     'direct method'
_atom_sites_solution_secondary   diffmap
_atom_sites_solution_hydrogens   .
_refine_ls_hydrogen_treatment    undef
_refine_ls_extinction_method     none
_refine_ls_extinction_coef       .
_refine_ls_number_reflns         18143
_refine_ls_number_parameters     725
_refine_ls_number_restraints     354
_refine_ls_R_factor_all          0.0908
_refine_ls_R_factor_gt           0.0809
_refine_ls_wR_factor_ref         0.2268
_refine_ls_wR_factor_gt          0.2189
_refine_ls_goodness_of_fit_ref   1.063
_refine_ls_restrained_S_all      1.055
_refine_ls_shift/su_max          0.001
_refine_ls_shift/su_mean         0.000

loop_
_atom_site_label
_atom_site_type_symbol
_atom_site_fract_x
_atom_site_fract_y
_atom_site_fract_z
_atom_site_U_iso_or_equiv
_atom_site_adp_type
_atom_site_occupancy
_atom_site_site_symmetry_order
_atom_site_calc_flag
_atom_site_refinement_flags_posn
_atom_site_refinement_flags_adp
_atom_site_refinement_flags_occupancy
_atom_site_disorder_assembly
_atom_site_disorder_group
W1 W 0.19229(5) 0.33970(7) 0.13245(6) 0.0207(3) Uani 1 1 d . . . . .
W2 W 0.32989(5) 0.33987(7) 0.13243(6) 0.0208(3) Uani 1 1 d . . . . .
W3 W 0.16337(5) 0.34017(6) 0.28350(6) 0.0213(3) Uani 1 1 d . . . . .
W4 W 0.38660(5) 0.34021(6) 0.28378(6) 0.0224(3) Uani 1 1 d . . . . .
W5 W 0.28337(6) 0.33995(5) 0.37613(4) 0.0213(2) Uani 1 1 d . . . . .
W6 W 0.17911(8) 0.42181(7) -0.00554(6) 0.0366(4) Uani 1 1 d . . . . .
W7 W 0.36290(7) 0.42188(7) 0.48776(7) 0.0370(4) Uani 1 1 d . . . . .
W8 W 0.46801(7) 0.42240(8) 0.39365(8) 0.0377(4) Uani 1 1 d . . . . .
W9 W 0.43849(7) 0.42157(8) 0.08680(9) 0.0363(4) Uani 1 1 d . . . . .
W10 W 0.07549(6) 0.42176(8) 0.08765(8) 0.0363(4) Uani 1 1 d . . . . .
W11 W 0.04597(6) 0.42185(8) 0.24164(9) 0.0370(4) Uani 1 1 d . . . . .
W12 W 0.31834(8) 0.42175(7) -0.00592(6) 0.0361(4) Uani 1 1 d . . . . .
W13 W 0.22451(7) 0.42204(7) 0.48851(7) 0.0390(4) Uani 1 1 d . . . . .
W14 W 0.49583(6) 0.42187(8) 0.24052(9) 0.0390(4) Uani 1 1 d . . . . .
W15 W 0.10217(7) 0.42178(8) 0.39405(8) 0.0376(4) Uani 1 1 d . . . . .
P1 P 0.3350(5) 0.500000 0.1212(5) 0.019(3) Uani 1 2 d S T P . .
P2 P 0.3972(5) 0.500000 0.2875(5) 0.023(3) Uani 1 2 d S T P . .
P3 P 0.2849(5) 0.500000 0.3885(3) 0.0181(18) Uani 1 2 d S T P . .
P4 P 0.1518(4) 0.500000 0.2862(5) 0.017(2) Uani 1 2 d S T P . .
P5 P 0.1848(4) 0.500000 0.1210(5) 0.020(3) Uani 1 2 d S T P . .
Na1 Na 0.2740(13) 0.4334(13) 0.2413(10) 0.036(5) Uani 0.5 1 d . U P . .
O1 O 0.1961(10) 0.500000 0.0590(11) 0.009(6) Uani 1 2 d S TU P . .
O2 O 0.2286(7) 0.3369(9) 0.3148(8) 0.012(4) Uiso 1 1 d . . . . .
O3 O 0.3330(11) 0.500000 0.4287(13) 0.016(6) Uani 1 2 d S TU P . .
O4 O 0.4985(13) 0.500000 0.4176(15) 0.027(8) Uani 1 2 d S TU P . .
O5 O 0.1276(13) 0.500000 0.1199(14) 0.023(8) Uani 1 2 d S TU P . .
O6 O 0.2427(8) 0.4289(8) -0.0179(7) 0.016(4) Uani 1 1 d . U . . .
O7 O 0.2810(9) 0.4401(8) 0.3527(7) 0.017(3) Uani 1 1 d . U . . .
O8 O 0.3335(9) 0.3676(11) 0.4327(10) 0.020(5) Uani 1 1 d . U . . .
O9 O 0.1958(8) 0.3679(10) 0.0547(8) 0.014(5) Uani 1 1 d . U . . .
O10 O 0.2096(13) 0.3700(11) 0.5429(9) 0.036(5) Uani 1 1 d . U . . .
O11 O 0.1844(12) 0.4404(10) 0.2754(8) 0.026(4) Uani 1 1 d . U . . .
O12 O 0.3222(10) 0.500000 -0.0472(11) 0.010(6) Uani 1 2 d S TU P . .
O13 O 0.3678(8) 0.4402(8) 0.2767(8) 0.012(4) Uani 1 1 d . U . . .
O14 O 0.4235(7) 0.4273(9) 0.4483(8) 0.012(4) Uiso 1 1 d . . . . .
O15 O 0.1639(14) 0.500000 -0.0472(14) 0.030(8) Uani 1 2 d S TU P . .
O16 O 0.3880(11) 0.4244(14) 0.0218(12) 0.040(7) Uani 1 1 d . U . . .
O17 O 0.3931(11) 0.500000 0.1217(13) 0.019(7) Uani 1 2 d S TU P . .
O18 O 0.0781(11) 0.500000 0.4204(13) 0.017(7) Uani 1 2 d S TU P . .
O19 O 0.2627(10) 0.3344(8) 0.1442(7) 0.017(3) Uiso 1 1 d . . . . .
O20 O 0.2072(8) 0.4407(10) 0.1528(8) 0.014(4) Uiso 1 1 d . . . . .
O21 O 0.4768(11) 0.3702(14) 0.0567(13) 0.039(8) Uani 1 1 d . U . . .
O22 O 0.3460(8) 0.3346(10) 0.2110(9) 0.018(5) Uani 1 1 d . U . . .
O23 O 0.0685(12) 0.3709(15) 0.4305(12) 0.038(7) Uani 1 1 d . U . . .
O24 O 0.4211(11) 0.500000 0.3505(13) 0.016(6) Uani 1 2 d S TU P . .
O25 O 0.1621(11) 0.3688(12) -0.0610(10) 0.031(6) Uani 1 1 d . U . . .
O26 O 0.1146(7) 0.4272(9) 0.0229(8) 0.010(4) Uiso 1 1 d . . . . .
O27 O 0.3954(8) 0.3654(11) 0.1190(9) 0.019(5) Uani 1 1 d . U . . .
O28 O 0.1042(14) 0.500000 0.2483(15) 0.025(7) Uani 1 2 d S TU P . .
O29 O 0.0416(14) 0.500000 0.0688(15) 0.032(9) Uani 1 2 d S TU P . .
O30 O 0.0298(10) 0.3696(13) 0.0594(12) 0.030(6) Uani 1 1 d . U . . .
O31 O 0.1282(10) 0.3677(12) 0.1227(10) 0.029(6) Uani 1 1 d . U . . .
O32 O 0.1818(9) 0.2611(11) 0.1180(9) 0.027(6) Uani 1 1 d . U . . .
O33 O 0.3191(8) 0.4421(10) 0.1489(9) 0.018(5) Uiso 1 1 d . . . . .
O34 O 0.4421(12) 0.500000 0.2506(12) 0.018(7) Uani 1 2 d S TU P . .
O35 O 0.4655(12) 0.500000 0.0612(13) 0.019(7) Uani 1 2 d S TU P . .
O36 O 0.1596(9) 0.4292(12) 0.4519(10) 0.028(5) Uani 1 1 d . U . . .
O37 O 0.2374(9) 0.3671(11) 0.4286(9) 0.021(5) Uani 1 1 d . U . . .
O38 O 0.3099(10) 0.3671(13) 0.0549(11) 0.030(6) Uani 1 1 d . U . . .
O39 O 0.0560(8) 0.4244(10) 0.3258(9) 0.018(5) Uiso 1 1 d . . . . .
O40 O 0.1868(11) 0.3387(11) 0.2125(9) 0.032(6) Uani 1 1 d . U . . .
O41 O 0.4763(12) 0.4303(14) 0.1609(13) 0.044(7) Uani 1 1 d . U . . .
O42 O 0.1410(9) 0.3681(11) 0.3551(10) 0.026(5) Uani 1 1 d . U . . .
O43 O 0.2151(13) 0.500000 0.5286(12) 0.025(7) Uani 1 2 d S TU P . .
O44 O 0.5084(10) 0.3716(13) 0.4287(11) 0.033(6) Uani 1 1 d . U . . .
O45 O 0.0498(9) 0.4271(11) 0.1610(10) 0.023(5) Uani 1 1 d . U . . .
O46 O 0.3280(10) 0.3361(12) 0.3250(11) 0.033(6) Uani 1 1 d . U . . .
O47 O 0.3251(11) 0.3696(12) -0.0600(11) 0.035(7) Uani 1 1 d . U . . .
O48 O 0.2405(11) 0.500000 0.4274(12) 0.019(7) Uani 1 2 d S TU P . .
O49 O 0.3119(15) 0.500000 0.0546(16) 0.033(9) Uani 1 2 d S TU P . .
O50 O 0.3836(10) 0.3716(11) 0.5410(10) 0.031(5) Uani 1 1 d . U . . .
O51 O 0.1018(9) 0.3643(10) 0.2443(9) 0.020(5) Uani 1 1 d . U . . .
O52 O 0.3771(13) 0.500000 0.5267(13) 0.028(8) Uani 1 2 d S TU P . .
O53 O 0.0088(12) 0.500000 0.2425(13) 0.025(7) Uani 1 2 d S TU P . .
O54 O 0.1485(10) 0.2619(12) 0.2884(10) 0.032(6) Uani 1 1 d . U . . .
O55 O 0.4437(9) 0.3685(12) 0.2472(10) 0.029(6) Uani 1 1 d . U . . .
O56 O -0.0040(8) 0.3700(11) 0.2377(10) 0.024(5) Uani 1 1 d . U . . .
O57 O 0.4028(9) 0.2596(12) 0.2884(11) 0.032(6) Uani 1 1 d . U . . .
O58 O 0.1395(13) 0.500000 0.3501(15) 0.024(7) Uani 1 2 d S TU P . .
O59 O 0.3411(10) 0.2593(12) 0.1167(10) 0.033(6) Uani 1 1 d . U . . .
O60 O 0.4226(9) 0.3664(11) 0.3515(9) 0.022(5) Uani 1 1 d . U . . .
O61 O 0.2874(12) 0.2611(12) 0.3945(9) 0.040(5) Uani 1 1 d . U . . .
O62 O 0.4997(9) 0.4262(13) 0.3211(11) 0.033(6) Uani 1 1 d . U . . .
O63 O 0.5314(13) 0.500000 0.2387(14) 0.023(7) Uani 1 2 d S TU P . .
O64 O 0.2924(10) 0.4270(11) 0.5098(9) 0.033(5) Uani 1 1 d . U . . .
O65 O 0.5445(13) 0.3707(16) 0.2392(15) 0.055(8) Uani 1 1 d . U . . .
O71 O -0.0789(16) 0.4189(16) 0.4037(12) 0.063(10) Uani 1 1 d . . . . .
O72 O 0.4017(13) 0.500000 0.6413(14) 0.048(12) Uani 1 2 d S T P . .
O73 O -0.0370(13) 0.2500(14) 0.1791(13) 0.056(9) Uani 1 1 d . . . . .
O74 O 0.2359(17) 0.3385(17) -0.1405(13) 0.076(10) Uani 1 1 d . . . . .
O75 O 0.250000 0.250000 0.000000 0.084(14) Uiso 1 2 d S . P . .
O76 O -0.058(3) 0.500000 0.077(3) 0.10(2) Uiso 1 2 d S . P . .
O77 O 0.565(2) 0.500000 0.075(3) 0.061(17) Uiso 0.8 2 d S . P . .
O78 O 0.061(2) 0.255(3) 0.173(2) 0.079(17) Uiso 0.7 1 d . . P . .
O79 O 0.1583(16) 0.153(2) 0.2092(18) 0.091(13) Uiso 1 1 d . . . . .
O80 O 0.0227(17) 0.259(2) 0.3409(18) 0.031(11) Uiso 0.5 1 d . . P . .
O81 O 0.443(4) 0.242(5) 0.031(5) 0.09(3) Uiso 0.4 1 d . . P . .
O82 O -0.046(5) 0.500000 0.337(6) 0.13(5) Uiso 0.6 2 d S . P . .

loop_
_atom_site_aniso_label
_atom_site_aniso_U_11
_atom_site_aniso_U_22
_atom_site_aniso_U_33
_atom_site_aniso_U_23
_atom_site_aniso_U_13
_atom_site_aniso_U_12
W1 0.0255(7) 0.0152(7) 0.0205(7) -0.0011(5) -0.0014(5) -0.0032(5)
W2 0.0259(7) 0.0170(7) 0.0195(7) -0.0029(5) 0.0018(5) 0.0004(5)
W3 0.0241(7) 0.0184(7) 0.0212(6) 0.0017(5) 0.0009(5) -0.0029(5)
W4 0.0251(7) 0.0184(7) 0.0231(7) 0.0007(5) -0.0005(5) 0.0034(5)
W5 0.0252(5) 0.0178(5) 0.0202(5) 0.0035(4) -0.0011(6) -0.0012(6)
W6 0.0695(13) 0.0213(8) 0.0163(7) -0.0025(6) -0.0089(7) -0.0023(8)
W7 0.0538(10) 0.0257(8) 0.0266(7) 0.0007(6) -0.0199(7) 0.0033(7)
W8 0.0387(10) 0.0260(9) 0.0430(10) 0.0027(7) -0.0225(8) 0.0031(7)
W9 0.0377(10) 0.0236(9) 0.0524(11) 0.0017(8) 0.0274(8) 0.0048(7)
W10 0.0283(9) 0.0217(9) 0.0543(11) -0.0016(8) -0.0178(8) -0.0030(6)
W11 0.0176(7) 0.0242(8) 0.0677(11) -0.0002(8) -0.0028(7) -0.0041(6)
W12 0.0744(13) 0.0162(8) 0.0181(7) -0.0027(6) 0.0072(7) 0.0000(8)
W13 0.0694(12) 0.0243(8) 0.0268(7) 0.0046(6) 0.0222(7) 0.0003(7)
W14 0.0244(8) 0.0269(9) 0.0675(11) -0.0025(8) 0.0138(8) 0.0032(7)
W15 0.0476(11) 0.0268(9) 0.0430(10) 0.0005(7) 0.0275(8) -0.0028(7)
P1 0.031(8) 0.012(6) 0.016(5) 0.000 0.013(5) 0.000
P2 0.029(7) 0.029(7) 0.009(5) 0.000 -0.003(5) 0.000
P3 0.021(5) 0.025(5) 0.008(4) 0.000 0.002(5) 0.000
P4 0.014(5) 0.005(5) 0.034(6) 0.000 0.004(5) 0.000
P5 0.023(7) 0.022(6) 0.015(5) 0.000 0.006(4) 0.000
Na1 0.028(9) 0.056(10) 0.023(8) -0.003(8) 0.007(9) -0.009(10)
O1 0.014(10) 0.009(9) 0.003(9) 0.000 0.001(7) 0.000
O3 0.011(10) 0.016(10) 0.020(10) 0.000 -0.003(8) 0.000
O4 0.025(11) 0.026(11) 0.028(11) 0.000 -0.005(9) 0.000
O5 0.024(11) 0.020(11) 0.025(11) 0.000 0.000(9) 0.000
O6 0.019(9) 0.016(7) 0.014(7) 0.003(6) 0.004(7) 0.001(7)
O7 0.019(7) 0.014(7) 0.014(6) 0.000(6) -0.010(8) -0.004(8)
O8 0.016(8) 0.019(9) 0.022(9) 0.000(7) -0.009(7) 0.003(7)
O9 0.017(8) 0.020(8) 0.006(7) -0.006(6) 0.005(6) -0.001(7)
O10 0.029(8) 0.048(10) 0.032(8) 0.007(8) 0.011(9) 0.000(9)
O11 0.037(9) 0.022(8) 0.020(7) 0.002(7) 0.004(8) -0.004(9)
O12 0.013(10) 0.010(9) 0.008(9) 0.000 0.001(7) 0.000
O13 0.015(8) 0.004(7) 0.018(7) -0.004(6) 0.003(7) -0.001(6)
O15 0.031(12) 0.028(12) 0.030(11) 0.000 0.003(9) 0.000
O16 0.042(11) 0.042(11) 0.036(10) 0.000(8) 0.007(8) 0.003(8)
O17 0.011(10) 0.023(11) 0.022(10) 0.000 0.005(8) 0.000
O18 0.018(10) 0.018(11) 0.018(10) 0.000 0.009(8) 0.000
O21 0.041(11) 0.035(11) 0.042(11) -0.010(9) 0.003(9) 0.004(9)
O22 0.016(9) 0.021(9) 0.018(8) 0.000(7) 0.000(7) 0.006(7)
O23 0.047(11) 0.037(11) 0.030(10) 0.008(8) 0.003(8) -0.006(9)
O24 0.012(10) 0.015(10) 0.020(10) 0.000 -0.008(8) 0.000
O25 0.037(10) 0.034(10) 0.021(9) -0.003(8) 0.003(8) -0.004(8)
O27 0.018(8) 0.021(9) 0.021(8) 0.009(7) 0.010(7) -0.003(7)
O28 0.031(11) 0.017(11) 0.028(11) 0.000 0.000(9) 0.000
O29 0.028(12) 0.035(12) 0.033(12) 0.000 0.002(9) 0.000
O30 0.022(9) 0.034(10) 0.032(10) 0.002(8) -0.010(8) -0.008(8)
O31 0.031(10) 0.028(10) 0.027(9) -0.007(8) -0.001(8) -0.003(8)
O32 0.031(10) 0.030(9) 0.018(8) -0.007(7) -0.006(7) 0.001(8)
O34 0.019(10) 0.022(11) 0.012(10) 0.000 0.001(8) 0.000
O35 0.014(10) 0.021(11) 0.022(10) 0.000 -0.003(8) 0.000
O36 0.028(9) 0.035(10) 0.024(9) 0.006(7) 0.012(7) -0.006(8)
O37 0.030(9) 0.019(9) 0.013(8) 0.001(7) 0.000(7) 0.006(7)
O38 0.031(10) 0.031(10) 0.028(9) 0.000(8) 0.007(8) -0.005(8)
O40 0.043(11) 0.035(10) 0.018(8) 0.001(7) -0.001(8) 0.012(9)
O41 0.045(11) 0.046(11) 0.041(11) 0.005(9) 0.010(9) 0.002(9)
O42 0.025(9) 0.023(9) 0.030(9) 0.002(8) 0.009(7) 0.012(7)
O43 0.029(12) 0.025(10) 0.021(10) 0.000 0.005(9) 0.000
O44 0.037(10) 0.028(10) 0.033(10) -0.005(8) -0.005(8) 0.005(8)
O45 0.020(9) 0.024(9) 0.024(9) 0.001(7) -0.008(7) 0.004(7)
O46 0.037(10) 0.029(9) 0.036(10) 0.014(8) 0.014(8) -0.011(8)
O47 0.043(11) 0.032(10) 0.030(9) -0.005(8) 0.002(8) 0.008(8)
O48 0.021(11) 0.023(11) 0.014(10) 0.000 0.005(8) 0.000
O49 0.038(13) 0.025(12) 0.033(12) 0.000 -0.002(9) 0.000
O50 0.036(10) 0.019(9) 0.036(9) 0.007(8) -0.003(8) 0.006(8)
O51 0.025(9) 0.018(8) 0.017(8) 0.007(7) -0.003(7) 0.001(7)
O52 0.031(11) 0.030(11) 0.022(10) 0.000 -0.010(9) 0.000
O53 0.025(11) 0.030(11) 0.017(10) 0.000 -0.004(9) 0.000
O54 0.035(10) 0.032(10) 0.028(9) -0.007(8) 0.003(8) 0.001(8)
O55 0.025(9) 0.036(10) 0.025(9) -0.001(8) 0.000(7) -0.004(8)
O56 0.013(8) 0.023(9) 0.034(9) 0.006(7) -0.004(7) -0.006(7)
O57 0.030(9) 0.030(10) 0.034(9) 0.003(8) 0.001(8) 0.011(8)
O58 0.024(11) 0.023(11) 0.029(11) 0.000 0.015(9) 0.000
O59 0.038(10) 0.035(10) 0.027(9) -0.005(8) 0.005(8) -0.005(8)
O60 0.026(9) 0.029(9) 0.010(8) 0.002(7) -0.003(7) -0.003(7)
O61 0.037(9) 0.044(9) 0.037(9) 0.007(8) 0.000(9) 0.004(9)
O62 0.015(9) 0.037(10) 0.046(10) 0.005(8) -0.007(8) 0.003(7)
O63 0.028(11) 0.020(11) 0.022(10) 0.000 0.000(9) 0.000
O64 0.033(9) 0.038(9) 0.031(8) -0.001(7) 0.018(8) -0.003(8)
O65 0.051(12) 0.058(12) 0.059(12) 0.003(10) 0.015(9) 0.015(9)
O71 0.11(3) 0.06(2) 0.021(14) -0.016(13) 0.025(16) 0.01(2)
O72 0.019(18) 0.11(4) 0.016(16) 0.000 0.000(13) 0.000
O73 0.08(2) 0.035(17) 0.048(17) 0.002(13) -0.021(15) -0.028(16)
O74 0.06(2) 0.10(3) 0.066(19) -0.040(18) 0.01(2) 0.01(3)

_geom_special_details            
;
 All esds (except the esd in the dihedral angle between two l.s. planes)
 are estimated using the full covariance matrix.  The cell esds are taken
 into account individually in the estimation of esds in distances, angles
 and torsion angles; correlations between esds in cell parameters are only
 used when they are defined by crystal symmetry.  An approximate (isotropic)
 treatment of cell esds is used for estimating esds involving l.s. planes.
;

loop_
_geom_bond_atom_site_label_1
_geom_bond_atom_site_label_2
_geom_bond_distance
_geom_bond_site_symmetry_2
_geom_bond_publ_flag
W1 O32 1.72(2) . ?
W1 O31 1.83(3) . ?
W1 O19 1.91(3) . ?
W1 O40 1.91(2) . ?
W1 O9 1.94(2) . ?
W1 O20 2.22(2) . ?
W2 O59 1.78(3) . ?
W2 O22 1.87(2) . ?
W2 O19 1.88(3) . ?
W2 O27 1.92(2) . ?
W2 O38 1.95(3) . ?
W2 O33 2.22(2) . ?
W2 Na1 3.69(3) . ?
W3 O54 1.71(3) . ?
W3 O2 1.85(2) . ?
W3 O40 1.85(2) . ?
W3 O51 1.90(2) . ?
W3 O42 1.95(2) . ?
W3 O11 2.21(2) . ?
W4 O57 1.76(2) . ?
W4 O60 1.87(2) . ?
W4 O55 1.95(3) . ?
W4 O22 1.95(2) . ?
W4 O46 1.95(2) . ?
W4 O13 2.180(18) . ?
W4 Na1 3.69(3) . ?
W5 O61 1.73(2) . ?
W5 O46 1.80(2) . ?
W5 O8 1.90(2) . ?
W5 O37 1.93(2) . ?
W5 O2 1.97(2) . ?
W5 O7 2.190(17) . ?
W6 O25 1.75(2) . ?
W6 O6 1.79(2) . ?
W6 O9 1.84(2) . ?
W6 O26 1.94(2) . ?
W6 O15 1.949(18) . ?
W6 O1 2.267(17) . ?
W7 O50 1.70(2) . ?
W7 O8 1.85(2) . ?
W7 O52 1.912(15) . ?
W7 O14 1.98(2) . ?
W7 O64 2.04(3) . ?
W7 O3 2.26(2) . ?
W8 O44 1.69(3) . ?
W8 O14 1.861(19) . ?
W8 O4 1.901(17) . ?
W8 O60 1.91(2) . ?
W8 O62 2.00(3) . ?
W8 O24 2.258(19) . ?
W9 O21 1.71(3) . ?
W9 O27 1.88(2) . ?
W9 O35 1.937(17) . ?
W9 O41 1.95(3) . ?
W9 O16 1.95(3) . ?
W9 O17 2.27(2) . ?
W10 O30 1.74(3) . ?
W10 O29 1.925(19) . ?
W10 O45 1.94(2) . ?
W10 O31 1.95(3) . ?
W10 O26 1.952(19) . ?
W10 O5 2.26(2) . ?
W11 O56 1.74(2) . ?
W11 O45 1.92(2) . ?
W11 O53 1.939(18) . ?
W11 O51 1.94(2) . ?
W11 O39 1.98(2) . ?
W11 O28 2.28(3) . ?
W12 O47 1.71(2) . ?
W12 O38 1.88(3) . ?
W12 O12 1.931(13) . ?
W12 O16 1.94(3) . ?
W12 O6 2.05(2) . ?
W12 O49 2.21(3) . ?
W13 O10 1.77(2) . ?
W13 O64 1.86(3) . ?
W13 O36 1.89(3) . ?
W13 O37 1.89(2) . ?
W13 O43 1.934(15) . ?
W13 O48 2.27(2) . ?
W14 O65 1.71(3) . ?
W14 O55 1.83(2) . ?
W14 O62 1.90(3) . ?
W14 O41 1.91(3) . ?
W14 O63 1.919(17) . ?
W14 O34 2.23(2) . ?
W15 O23 1.70(3) . ?
W15 O42 1.86(2) . ?
W15 O18 1.908(15) . ?
W15 O39 1.94(2) . ?
W15 O36 1.97(3) . ?
W15 O58 2.25(2) . ?
P1 O33 1.47(2) 6_565 ?
P1 O33 1.47(2) . ?
P1 O17 1.58(3) . ?
P1 O49 1.63(4) . ?
P2 O13 1.50(2) 6_565 ?
P2 O13 1.50(2) . ?
P2 O24 1.56(3) . ?
P2 O34 1.57(3) . ?
P3 O7 1.523(17) . ?
P3 O7 1.523(17) 6_565 ?
P3 O3 1.54(3) . ?
P3 O48 1.59(3) . ?
P4 O28 1.50(4) . ?
P4 O11 1.58(3) . ?
P4 O11 1.58(3) 6_565 ?
P4 O58 1.58(3) . ?
P5 O1 1.53(3) . ?
P5 O5 1.55(4) . ?
P5 O20 1.56(2) . ?
P5 O20 1.56(2) 6_565 ?
Na1 O13 2.60(4) . ?
Na1 O33 2.62(3) . ?
Na1 O7 2.62(3) . ?
Na1 O20 2.63(4) . ?
Na1 O11 2.65(5) . ?
Na1 Na1 2.82(6) 6_565 ?
Na1 O22 3.00(4) . ?

loop_
_geom_angle_atom_site_label_1
_geom_angle_atom_site_label_2
_geom_angle_atom_site_label_3
_geom_angle
_geom_angle_site_symmetry_1
_geom_angle_site_symmetry_3
_geom_angle_publ_flag
O32 W1 O31 98.8(11) . . ?
O32 W1 O19 96.6(10) . . ?
O31 W1 O19 164.4(9) . . ?
O32 W1 O40 99.1(11) . . ?
O31 W1 O40 87.7(12) . . ?
O19 W1 O40 91.9(10) . . ?
O32 W1 O9 97.6(10) . . ?
O31 W1 O9 85.4(10) . . ?
O19 W1 O9 90.6(8) . . ?
O40 W1 O9 162.7(10) . . ?
O32 W1 O20 178.6(10) . . ?
O31 W1 O20 82.2(10) . . ?
O19 W1 O20 82.4(7) . . ?
O40 W1 O20 80.1(9) . . ?
O9 W1 O20 83.3(8) . . ?
O59 W2 O22 97.1(10) . . ?
O59 W2 O19 99.3(10) . . ?
O22 W2 O19 88.9(8) . . ?
O59 W2 O27 93.1(12) . . ?
O22 W2 O27 93.1(9) . . ?
O19 W2 O27 167.1(9) . . ?
O59 W2 O38 97.2(11) . . ?
O22 W2 O38 165.8(10) . . ?
O19 W2 O38 88.6(9) . . ?
O27 W2 O38 86.3(10) . . ?
O59 W2 O33 176.8(10) . . ?
O22 W2 O33 84.6(8) . . ?
O19 W2 O33 83.5(8) . . ?
O27 W2 O33 84.0(9) . . ?
O38 W2 O33 81.2(10) . . ?
O59 W2 Na1 138.6(9) . . ?
O22 W2 Na1 53.8(8) . . ?
O19 W2 Na1 57.0(7) . . ?
O27 W2 Na1 114.7(9) . . ?
O38 W2 Na1 113.7(9) . . ?
O33 W2 Na1 44.4(7) . . ?
O54 W3 O2 99.1(11) . . ?
O54 W3 O40 98.7(11) . . ?
O2 W3 O40 87.6(11) . . ?
O54 W3 O51 95.3(11) . . ?
O2 W3 O51 164.9(9) . . ?
O40 W3 O51 86.0(11) . . ?
O54 W3 O42 97.9(11) . . ?
O2 W3 O42 92.0(9) . . ?
O40 W3 O42 163.3(10) . . ?
O51 W3 O42 90.3(10) . . ?
O54 W3 O11 178.2(11) . . ?
O2 W3 O11 80.0(10) . . ?
O40 W3 O11 79.8(10) . . ?
O51 W3 O11 85.5(10) . . ?
O42 W3 O11 83.7(9) . . ?
O57 W4 O60 97.3(11) . . ?
O57 W4 O55 96.9(11) . . ?
O60 W4 O55 85.3(10) . . ?
O57 W4 O22 96.4(10) . . ?
O60 W4 O22 166.2(10) . . ?
O55 W4 O22 91.8(9) . . ?
O57 W4 O46 97.9(11) . . ?
O60 W4 O46 88.2(11) . . ?
O55 W4 O46 164.5(11) . . ?
O22 W4 O46 91.2(10) . . ?
O57 W4 O13 178.7(10) . . ?
O60 W4 O13 82.9(9) . . ?
O55 W4 O13 81.8(10) . . ?
O22 W4 O13 83.4(8) . . ?
O46 W4 O13 83.4(9) . . ?
O57 W4 Na1 136.8(10) . . ?
O60 W4 Na1 114.9(8) . . ?
O55 W4 Na1 113.0(9) . . ?
O22 W4 Na1 54.1(7) . . ?
O46 W4 Na1 57.6(9) . . ?
O13 W4 Na1 43.9(8) . . ?
O61 W5 O46 95.5(12) . . ?
O61 W5 O8 95.7(11) . . ?
O46 W5 O8 90.2(11) . . ?
O61 W5 O37 98.9(12) . . ?
O46 W5 O37 165.3(11) . . ?
O8 W5 O37 85.5(9) . . ?
O61 W5 O2 100.2(11) . . ?
O46 W5 O2 90.8(9) . . ?
O8 W5 O2 164.0(9) . . ?
O37 W5 O2 89.6(9) . . ?
O61 W5 O7 178.1(13) . . ?
O46 W5 O7 83.0(10) . . ?
O8 W5 O7 83.1(9) . . ?
O37 W5 O7 82.5(9) . . ?
O2 W5 O7 81.1(8) . . ?
O25 W6 O6 96.7(11) . . ?
O25 W6 O9 101.9(10) . . ?
O6 W6 O9 90.7(9) . . ?
O25 W6 O26 96.8(11) . . ?
O6 W6 O26 166.5(8) . . ?
O9 W6 O26 85.9(9) . . ?
O25 W6 O15 98.1(12) . . ?
O6 W6 O15 90.2(12) . . ?
O9 W6 O15 159.7(11) . . ?
O26 W6 O15 88.5(12) . . ?
O25 W6 O1 172.7(10) . . ?
O6 W6 O1 85.1(9) . . ?
O9 W6 O1 85.1(8) . . ?
O26 W6 O1 81.5(9) . . ?
O15 W6 O1 74.8(10) . . ?
O50 W7 O8 102.5(11) . . ?
O50 W7 O52 98.7(11) . . ?
O8 W7 O52 157.6(11) . . ?
O50 W7 O14 99.0(11) . . ?
O8 W7 O14 91.4(10) . . ?
O52 W7 O14 92.3(12) . . ?
O50 W7 O64 95.3(12) . . ?
O8 W7 O64 82.2(10) . . ?
O52 W7 O64 88.9(13) . . ?
O14 W7 O64 165.3(9) . . ?
O50 W7 O3 170.5(11) . . ?
O8 W7 O3 85.3(9) . . ?
O52 W7 O3 72.9(9) . . ?
O14 W7 O3 86.0(10) . . ?
O64 W7 O3 80.3(10) . . ?
O44 W8 O14 97.5(11) . . ?
O44 W8 O4 99.3(12) . . ?
O14 W8 O4 92.3(12) . . ?
O44 W8 O60 102.2(11) . . ?
O14 W8 O60 88.0(9) . . ?
O4 W8 O60 158.2(11) . . ?
O44 W8 O62 97.5(12) . . ?
O14 W8 O62 164.1(9) . . ?
O4 W8 O62 90.5(13) . . ?
O60 W8 O62 83.7(10) . . ?
O44 W8 O24 172.7(11) . . ?
O14 W8 O24 84.0(10) . . ?
O4 W8 O24 73.4(10) . . ?
O60 W8 O24 85.0(9) . . ?
O62 W8 O24 81.8(11) . . ?
O21 W9 O27 101.3(13) . . ?
O21 W9 O35 98.6(14) . . ?
O27 W9 O35 159.8(11) . . ?
O21 W9 O41 98.5(14) . . ?
O27 W9 O41 89.3(11) . . ?
O35 W9 O41 91.1(13) . . ?
O21 W9 O16 95.8(13) . . ?
O27 W9 O16 85.6(11) . . ?
O35 W9 O16 89.1(12) . . ?
O41 W9 O16 165.6(12) . . ?
O21 W9 O17 172.5(12) . . ?
O27 W9 O17 86.1(9) . . ?
O35 W9 O17 74.0(10) . . ?
O41 W9 O17 81.9(12) . . ?
O16 W9 O17 84.3(12) . . ?
O30 W10 O29 98.8(13) . . ?
O30 W10 O45 94.2(12) . . ?
O29 W10 O45 87.1(13) . . ?
O30 W10 O31 104.7(12) . . ?
O29 W10 O31 156.3(12) . . ?
O45 W10 O31 88.3(10) . . ?
O30 W10 O26 99.2(11) . . ?
O29 W10 O26 93.0(12) . . ?
O45 W10 O26 166.4(9) . . ?
O31 W10 O26 86.2(10) . . ?
O30 W10 O5 172.2(11) . . ?
O29 W10 O5 73.5(12) . . ?
O45 W10 O5 85.7(11) . . ?
O31 W10 O5 83.1(10) . . ?
O26 W10 O5 81.3(11) . . ?
O56 W11 O45 96.0(11) . . ?
O56 W11 O53 97.8(12) . . ?
O45 W11 O53 92.4(12) . . ?
O56 W11 O51 102.0(10) . . ?
O45 W11 O51 87.0(10) . . ?
O53 W11 O51 160.1(11) . . ?
O56 W11 O39 95.7(10) . . ?
O45 W11 O39 167.9(9) . . ?
O53 W11 O39 89.1(11) . . ?
O51 W11 O39 87.6(9) . . ?
O56 W11 O28 172.5(11) . . ?
O45 W11 O28 85.3(11) . . ?
O53 W11 O28 74.8(11) . . ?
O51 W11 O28 85.4(9) . . ?
O39 W11 O28 83.5(11) . . ?
O47 W12 O38 101.8(12) . . ?
O47 W12 O12 99.3(11) . . ?
O38 W12 O12 158.9(11) . . ?
O47 W12 O16 95.6(13) . . ?
O38 W12 O16 87.2(12) . . ?
O12 W12 O16 92.5(12) . . ?
O47 W12 O6 97.2(11) . . ?
O38 W12 O6 87.3(10) . . ?
O12 W12 O6 88.4(9) . . ?
O16 W12 O6 166.9(10) . . ?
O47 W12 O49 171.5(12) . . ?
O38 W12 O49 86.7(11) . . ?
O12 W12 O49 72.2(9) . . ?
O16 W12 O49 84.2(13) . . ?
O6 W12 O49 83.7(11) . . ?
O10 W13 O64 97.6(13) . . ?
O10 W13 O36 96.3(13) . . ?
O64 W13 O36 166.1(9) . . ?
O10 W13 O37 103.5(11) . . ?
O64 W13 O37 89.1(10) . . ?
O36 W13 O37 86.6(10) . . ?
O10 W13 O43 97.1(11) . . ?
O64 W13 O43 89.8(12) . . ?
O36 W13 O43 89.6(13) . . ?
O37 W13 O43 159.3(10) . . ?
O10 W13 O48 171.7(10) . . ?
O64 W13 O48 83.3(10) . . ?
O36 W13 O48 83.1(10) . . ?
O37 W13 O48 84.7(9) . . ?
O43 W13 O48 74.6(9) . . ?
O65 W14 O55 102.5(15) . . ?
O65 W14 O62 94.8(14) . . ?
O55 W14 O62 84.7(11) . . ?
O65 W14 O41 100.3(15) . . ?
O55 W14 O41 90.1(12) . . ?
O62 W14 O41 164.7(12) . . ?
O65 W14 O63 98.8(15) . . ?
O55 W14 O63 158.4(12) . . ?
O62 W14 O63 90.2(13) . . ?
O41 W14 O63 89.3(13) . . ?
O65 W14 O34 169.8(14) . . ?
O55 W14 O34 85.9(10) . . ?
O62 W14 O34 80.1(11) . . ?
O41 W14 O34 85.2(12) . . ?
O63 W14 O34 72.5(11) . . ?
O23 W15 O42 103.0(13) . . ?
O23 W15 O18 99.5(13) . . ?
O42 W15 O18 157.4(11) . . ?
O23 W15 O39 96.0(12) . . ?
O42 W15 O39 87.6(10) . . ?
O18 W15 O39 91.9(11) . . ?
O23 W15 O36 97.3(12) . . ?
O42 W15 O36 86.7(10) . . ?
O18 W15 O36 88.8(12) . . ?
O39 W15 O36 166.4(9) . . ?
O23 W15 O58 171.7(13) . . ?
O42 W15 O58 85.2(10) . . ?
O18 W15 O58 72.3(10) . . ?
O39 W15 O58 83.0(11) . . ?
O36 W15 O58 84.3(11) . . ?
O33 P1 O33 112.4(18) 6_565 . ?
O33 P1 O17 109.6(12) 6_565 . ?
O33 P1 O17 109.6(12) . . ?
O33 P1 O49 109.1(12) 6_565 . ?
O33 P1 O49 109.1(12) . . ?
O17 P1 O49 107(2) . . ?
O13 P2 O13 114.7(18) 6_565 . ?
O13 P2 O24 108.8(10) 6_565 . ?
O13 P2 O24 108.8(10) . . ?
O13 P2 O34 109.5(11) 6_565 . ?
O13 P2 O34 109.5(10) . . ?
O24 P2 O34 105.1(18) . . ?
O7 P3 O7 112.9(13) . 6_565 ?
O7 P3 O3 110.6(11) . . ?
O7 P3 O3 110.6(11) 6_565 . ?
O7 P3 O48 107.8(12) . . ?
O7 P3 O48 107.8(12) 6_565 . ?
O3 P3 O48 106.9(14) . . ?
O28 P4 O11 111.6(13) . . ?
O28 P4 O11 111.6(13) . 6_565 ?
O11 P4 O11 106(2) . 6_565 ?
O28 P4 O58 108(2) . . ?
O11 P4 O58 109.4(11) . . ?
O11 P4 O58 109.4(11) 6_565 . ?
O1 P5 O5 106.5(18) . . ?
O1 P5 O20 110.9(10) . . ?
O5 P5 O20 110.5(11) . . ?
O1 P5 O20 110.9(10) . 6_565 ?
O5 P5 O20 110.5(11) . 6_565 ?
O20 P5 O20 107.6(17) . 6_565 ?
O13 Na1 O33 74.9(11) . . ?
O13 Na1 O7 72.9(10) . . ?
O33 Na1 O7 147.4(16) . . ?
O13 Na1 O20 145.7(13) . . ?
O33 Na1 O20 71.0(8) . . ?
O7 Na1 O20 140.1(16) . . ?
O13 Na1 O11 143.1(11) . . ?
O33 Na1 O11 140.7(14) . . ?
O7 Na1 O11 70.4(10) . . ?
O20 Na1 O11 70.0(11) . . ?
O13 Na1 Na1 86.8(7) . 6_565 ?
O33 Na1 Na1 85.9(8) . 6_565 ?
O7 Na1 Na1 86.9(7) . 6_565 ?
O20 Na1 Na1 86.6(8) . 6_565 ?
O11 Na1 Na1 86.8(7) . 6_565 ?
O13 Na1 O22 58.3(9) . . ?
O33 Na1 O22 58.6(9) . . ?
O7 Na1 O22 107.2(12) . . ?
O20 Na1 O22 105.4(10) . . ?
O11 Na1 O22 139.0(12) . . ?
Na1 Na1 O22 134.2(7) 6_565 . ?
O13 Na1 W4 35.5(6) . . ?
O33 Na1 W4 79.7(10) . . ?
O7 Na1 W4 77.5(9) . . ?
O20 Na1 W4 137.2(10) . . ?
O11 Na1 W4 135.2(10) . . ?
Na1 Na1 W4 122.3(4) 6_565 . ?
O22 Na1 W4 31.8(5) . . ?
O13 Na1 W2 78.2(9) . . ?
O33 Na1 W2 36.5(6) . . ?
O7 Na1 W2 137.3(12) . . ?
O20 Na1 W2 77.1(7) . . ?
O11 Na1 W2 134.3(11) . . ?
Na1 Na1 W2 122.4(4) 6_565 . ?
O22 Na1 W2 30.2(5) . . ?
W4 Na1 W2 61.0(5) . . ?
P5 O1 W6 126.8(8) . . ?
P5 O1 W6 126.8(8) . 6_565 ?
W6 O1 W6 93.8(9) . 6_565 ?
W3 O2 W5 156.0(11) . . ?
P3 O3 W7 127.7(9) . 6_565 ?
P3 O3 W7 127.7(9) . . ?
W7 O3 W7 94.1(11) 6_565 . ?
W8 O4 W8 119.7(18) 6_565 . ?
P5 O5 W10 126.7(10) . . ?
P5 O5 W10 126.7(10) . 6_565 ?
W10 O5 W10 94.3(13) . 6_565 ?
W6 O6 W12 160.4(10) . . ?
P3 O7 W5 131.9(10) . . ?
P3 O7 Na1 126.6(11) . . ?
W5 O7 Na1 101.5(9) . . ?
W7 O8 W5 155.6(14) . . ?
W6 O9 W1 152.6(12) . . ?
P4 O11 W3 126.9(18) . . ?
P4 O11 Na1 130.0(15) . . ?
W3 O11 Na1 103.0(11) . . ?
W12 O12 W12 118.2(13) 6_565 . ?
P2 O13 W4 133.5(14) . . ?
P2 O13 Na1 125.8(13) . . ?
W4 O13 Na1 100.6(10) . . ?
W8 O14 W7 163.0(11) . . ?
W6 O15 W6 116.3(17) . 6_565 ?
W12 O16 W9 148.0(16) . . ?
P1 O17 W9 125.2(10) . . ?
P1 O17 W9 125.2(10) . 6_565 ?
W9 O17 W9 93.9(11) . 6_565 ?
W15 O18 W15 120.5(16) 6_565 . ?
W2 O19 W1 161.8(10) . . ?
P5 O20 W1 128.2(12) . . ?
P5 O20 Na1 129.5(13) . . ?
W1 O20 Na1 102.2(10) . . ?
W2 O22 W4 158.1(13) . . ?
W2 O22 Na1 96.0(9) . . ?
W4 O22 Na1 94.1(9) . . ?
P2 O24 W8 126.2(10) . 6_565 ?
P2 O24 W8 126.2(10) . . ?
W8 O24 W8 93.4(11) 6_565 . ?
W6 O26 W10 148.1(11) . . ?
W9 O27 W2 150.5(13) . . ?
P4 O28 W11 126.3(11) . 6_565 ?
P4 O28 W11 126.3(11) . . ?
W11 O28 W11 92.9(13) 6_565 . ?
W10 O29 W10 118.8(19) 6_565 . ?
W1 O31 W10 153.0(15) . . ?
P1 O33 W2 132.9(13) . . ?
P1 O33 Na1 127.8(14) . . ?
W2 O33 Na1 99.1(10) . . ?
P2 O34 W14 127.7(8) . . ?
P2 O34 W14 127.7(8) . 6_565 ?
W14 O34 W14 95.5(12) . 6_565 ?
W9 O35 W9 118.0(16) 6_565 . ?
W13 O36 W15 161.2(14) . . ?
W13 O37 W5 147.4(14) . . ?
W12 O38 W2 149.3(16) . . ?
W15 O39 W11 147.7(12) . . ?
W3 O40 W1 164.3(17) . . ?
W14 O41 W9 161.0(18) . . ?
W15 O42 W3 149.2(13) . . ?
W13 O43 W13 117.2(14) 6_565 . ?
W11 O45 W10 160.9(13) . . ?
W5 O46 W4 166.8(16) . . ?
P3 O48 W13 125.1(10) . . ?
P3 O48 W13 125.1(10) . 6_565 ?
W13 O48 W13 93.6(11) . 6_565 ?
P1 O49 W12 125.2(11) . 6_565 ?
P1 O49 W12 125.2(11) . . ?
W12 O49 W12 97.3(15) 6_565 . ?
W3 O51 W11 146.3(13) . . ?
W7 O52 W7 119.7(16) . 6_565 ?
W11 O53 W11 117.1(17) . 6_565 ?
W14 O55 W4 152.4(15) . . ?
P4 O58 W15 126.2(11) . . ?
P4 O58 W15 126.2(11) . 6_565 ?
W15 O58 W15 94.8(12) . 6_565 ?
W4 O60 W8 151.6(13) . . ?
W14 O62 W8 151.0(14) . . ?
W14 O63 W14 119.1(18) 6_565 . ?
W13 O64 W7 149.0(12) . . ?

_refine_diff_density_max         8.33
_refine_diff_density_min         -2.81
_refine_diff_density_rms         0.63

_shelx_res_file                  
;
TITL tzh2-24twin_sq in C2/m Li14[NaP5W30O110].38H2O
    tzh2-24twin_sq.res
    created by SHELXL-2018/3 at 22:34:03 on 23-Aug-2021
CELL  0.71073  27.1590  21.1739  23.6358   90.000   95.848   90.000
ZERR     4.00   0.0012   0.0009   0.0010    0.000    0.004    0.000
LATT   7
SYMM  - X,   Y, - Z
SFAC  W    P    NA   O    LI   H
UNIT  120 20 4 592 56 304
MERG   0
OMIT     2   0   2
OMIT    -3   1   1
OMIT     2   2   0
OMIT     3   1   0
OMIT    -2   0  -2
ABIN
ISOR 0.01 0.01 O1 > O65 NA1
FMAP   2
PLAN    5
SIZE     0.056   0.089   0.095
ACTA
L.S.  5    0  196
TEMP  -123.00
WGHT    0.114100 3141.160156
BASF   0.42172
FVAR       0.15215
W1    1    0.192288    0.339696    0.132451    11.00000    0.02550    0.01524 =
         0.02046   -0.00108   -0.00139   -0.00316
W2    1    0.329892    0.339872    0.132425    11.00000    0.02591    0.01699 =
         0.01953   -0.00287    0.00180    0.00042
W3    1    0.163373    0.340173    0.283498    11.00000    0.02413    0.01837 =
         0.02120    0.00175    0.00095   -0.00288
W4    1    0.386603    0.340208    0.283777    11.00000    0.02509    0.01843 =
         0.02312    0.00070   -0.00050    0.00342
W5    1    0.283367    0.339955    0.376134    11.00000    0.02521    0.01780 =
         0.02022    0.00354   -0.00111   -0.00118
W6    1    0.179111    0.421809   -0.005537    11.00000    0.06955    0.02134 =
         0.01631   -0.00248   -0.00894   -0.00234
W7    1    0.362902    0.421885    0.487764    11.00000    0.05376    0.02567 =
         0.02658    0.00068   -0.01995    0.00332
W8    1    0.468010    0.422401    0.393646    11.00000    0.03867    0.02603 =
         0.04300    0.00274   -0.02246    0.00312
W9    1    0.438492    0.421571    0.086796    11.00000    0.03768    0.02357 =
         0.05238    0.00173    0.02737    0.00481
W10   1    0.075488    0.421762    0.087653    11.00000    0.02826    0.02168 =
         0.05431   -0.00161   -0.01777   -0.00301
W11   1    0.045965    0.421851    0.241640    11.00000    0.01757    0.02419 =
         0.06770   -0.00021   -0.00282   -0.00414
W12   1    0.318342    0.421749   -0.005919    11.00000    0.07437    0.01622 =
         0.01812   -0.00270    0.00721   -0.00003
W13   1    0.224506    0.422043    0.488511    11.00000    0.06943    0.02434 =
         0.02681    0.00462    0.02222    0.00034
W14   1    0.495831    0.421867    0.240521    11.00000    0.02436    0.02691 =
         0.06746   -0.00253    0.01378    0.00324
W15   1    0.102174    0.421776    0.394055    11.00000    0.04760    0.02681 =
         0.04303    0.00051    0.02754   -0.00276
P1    2    0.334977    0.500000    0.121161    10.50000    0.03139    0.01240 =
         0.01564    0.00000    0.01341    0.00000
P2    2    0.397213    0.500000    0.287486    10.50000    0.02895    0.02921 =
         0.00898    0.00000   -0.00292    0.00000
P3    2    0.284909    0.500000    0.388521    10.50000    0.02086    0.02526 =
         0.00832    0.00000    0.00237    0.00000
P4    2    0.151837    0.500000    0.286240    10.50000    0.01381    0.00478 =
         0.03411    0.00000    0.00384    0.00000
P5    2    0.184778    0.500000    0.120952    10.50000    0.02309    0.02195 =
         0.01524    0.00000    0.00577    0.00000
NA1   3    0.274039    0.433361    0.241284    10.50000    0.02849    0.05640 =
         0.02345   -0.00260    0.00718   -0.00916
O1    4    0.196134    0.500000    0.059048    10.50000    0.01364    0.00888 =
         0.00339    0.00000    0.00129    0.00000
O2    4    0.228555    0.336862    0.314783    11.00000    0.01248
O3    4    0.333007    0.500000    0.428745    10.50000    0.01119    0.01557 =
         0.01998    0.00000   -0.00336    0.00000
O4    4    0.498539    0.500000    0.417605    10.50000    0.02543    0.02581 =
         0.02779    0.00000   -0.00501    0.00000
O5    4    0.127612    0.500000    0.119887    10.50000    0.02397    0.01980 =
         0.02549    0.00000   -0.00025    0.00000
O6    4    0.242685    0.428913   -0.017941    11.00000    0.01879    0.01622 =
         0.01405    0.00325    0.00373    0.00101
O7    4    0.280965    0.440052    0.352706    11.00000    0.01897    0.01387 =
         0.01438    0.00014   -0.00960   -0.00366
O8    4    0.333538    0.367602    0.432693    11.00000    0.01588    0.01926 =
         0.02182   -0.00048   -0.00899    0.00306
O9    4    0.195845    0.367942    0.054719    11.00000    0.01657    0.01973 =
         0.00603   -0.00638    0.00459   -0.00071
O10   4    0.209578    0.369954    0.542915    11.00000    0.02898    0.04837 =
         0.03186    0.00736    0.01062   -0.00009
O11   4    0.184377    0.440400    0.275446    11.00000    0.03734    0.02152 =
         0.01992    0.00160    0.00386   -0.00364
O12   4    0.322225    0.500000   -0.047174    10.50000    0.01283    0.00970 =
         0.00784    0.00000    0.00077    0.00000
O13   4    0.367849    0.440187    0.276711    11.00000    0.01519    0.00358 =
         0.01771   -0.00425    0.00253   -0.00133
O14   4    0.423468    0.427280    0.448314    11.00000    0.01216
O15   4    0.163927    0.500000   -0.047199    10.50000    0.03090    0.02822 =
         0.02972    0.00000    0.00259    0.00000
O16   4    0.388037    0.424432    0.021833    11.00000    0.04216    0.04172 =
         0.03596    0.00023    0.00713    0.00343
O17   4    0.393132    0.500000    0.121712    10.50000    0.01074    0.02345 =
         0.02241    0.00000    0.00530    0.00000
O18   4    0.078141    0.500000    0.420357    10.50000    0.01796    0.01765 =
         0.01788    0.00000    0.00911    0.00000
O19   4    0.262685    0.334388    0.144233    11.00000    0.01650
O20   4    0.207214    0.440676    0.152794    11.00000    0.01430
O21   4    0.476824    0.370198    0.056715    11.00000    0.04060    0.03460 =
         0.04245   -0.00958    0.00296    0.00423
O22   4    0.345999    0.334643    0.211015    11.00000    0.01628    0.02051 =
         0.01826   -0.00023    0.00027    0.00587
O23   4    0.068498    0.370903    0.430505    11.00000    0.04724    0.03734 =
         0.02957    0.00787    0.00297   -0.00626
O24   4    0.421075    0.500000    0.350537    10.50000    0.01179    0.01486 =
         0.01962    0.00000   -0.00780    0.00000
O25   4    0.162133    0.368753   -0.060972    11.00000    0.03731    0.03393 =
         0.02138   -0.00265    0.00271   -0.00401
O26   4    0.114566    0.427230    0.022947    11.00000    0.00993
O27   4    0.395400    0.365394    0.119039    11.00000    0.01762    0.02084 =
         0.02070    0.00861    0.01041   -0.00303
O28   4    0.104166    0.500000    0.248306    10.50000    0.03055    0.01663 =
         0.02810    0.00000    0.00035    0.00000
O29   4    0.041644    0.500000    0.068771    10.50000    0.02775    0.03506 =
         0.03265    0.00000    0.00168    0.00000
O30   4    0.029845    0.369641    0.059415    11.00000    0.02226    0.03366 =
         0.03203    0.00245   -0.01040   -0.00838
O31   4    0.128212    0.367733    0.122728    11.00000    0.03051    0.02766 =
         0.02693   -0.00682   -0.00109   -0.00308
O32   4    0.181847    0.261117    0.117963    11.00000    0.03116    0.02984 =
         0.01756   -0.00676   -0.00641    0.00135
O33   4    0.319051    0.442136    0.148852    11.00000    0.01772
O34   4    0.442087    0.500000    0.250555    10.50000    0.01869    0.02177 =
         0.01243    0.00000    0.00142    0.00000
O35   4    0.465487    0.500000    0.061160    10.50000    0.01376    0.02102 =
         0.02204    0.00000   -0.00300    0.00000
O36   4    0.159636    0.429153    0.451897    11.00000    0.02807    0.03469 =
         0.02387    0.00632    0.01232   -0.00642
O37   4    0.237396    0.367063    0.428566    11.00000    0.02990    0.01941 =
         0.01343    0.00075   -0.00013    0.00575
O38   4    0.309899    0.367083    0.054879    11.00000    0.03080    0.03067 =
         0.02823    0.00046    0.00667   -0.00521
O39   4    0.056029    0.424429    0.325811    11.00000    0.01754
O40   4    0.186842    0.338689    0.212515    11.00000    0.04263    0.03464 =
         0.01844    0.00060   -0.00079    0.01207
O41   4    0.476285    0.430271    0.160939    11.00000    0.04507    0.04649 =
         0.04097    0.00453    0.01006    0.00183
O42   4    0.141027    0.368090    0.355135    11.00000    0.02500    0.02328 =
         0.03017    0.00155    0.00909    0.01153
O43   4    0.215083    0.500000    0.528634    10.50000    0.02867    0.02484 =
         0.02135    0.00000    0.00500    0.00000
O44   4    0.508434    0.371599    0.428743    11.00000    0.03701    0.02780 =
         0.03314   -0.00484   -0.00499    0.00497
O45   4    0.049836    0.427140    0.160961    11.00000    0.01972    0.02408 =
         0.02430    0.00075   -0.00810    0.00448
O46   4    0.327959    0.336096    0.325043    11.00000    0.03665    0.02948 =
         0.03593    0.01384    0.01374   -0.01068
O47   4    0.325054    0.369551   -0.059976    11.00000    0.04319    0.03209 =
         0.02974   -0.00468    0.00227    0.00830
O48   4    0.240475    0.500000    0.427351    10.50000    0.02120    0.02283 =
         0.01389    0.00000    0.00515    0.00000
O49   4    0.311889    0.500000    0.054562    10.50000    0.03844    0.02546 =
         0.03329    0.00000   -0.00164    0.00000
O50   4    0.383575    0.371556    0.540959    11.00000    0.03610    0.01914 =
         0.03606    0.00709   -0.00349    0.00583
O51   4    0.101825    0.364348    0.244298    11.00000    0.02503    0.01779 =
         0.01712    0.00727   -0.00336    0.00084
O52   4    0.377106    0.500000    0.526650    10.50000    0.03071    0.02995 =
         0.02183    0.00000   -0.01032    0.00000
O53   4    0.008816    0.500000    0.242506    10.50000    0.02541    0.03019 =
         0.01708    0.00000   -0.00401    0.00000
O54   4    0.148513    0.261889    0.288443    11.00000    0.03451    0.03193 =
         0.02801   -0.00697    0.00277    0.00143
O55   4    0.443720    0.368457    0.247177    11.00000    0.02526    0.03569 =
         0.02512   -0.00087    0.00013   -0.00367
O56   4   -0.003965    0.370019    0.237667    11.00000    0.01336    0.02315 =
         0.03371    0.00552   -0.00415   -0.00584
O57   4    0.402823    0.259637    0.288391    11.00000    0.02972    0.03025 =
         0.03435    0.00323    0.00131    0.01115
O58   4    0.139474    0.500000    0.350139    10.50000    0.02350    0.02274 =
         0.02898    0.00000    0.01516    0.00000
O59   4    0.341073    0.259328    0.116731    11.00000    0.03803    0.03470 =
         0.02677   -0.00531    0.00513   -0.00525
O60   4    0.422642    0.366377    0.351531    11.00000    0.02622    0.02943 =
         0.01031    0.00161   -0.00282   -0.00331
O61   4    0.287375    0.261114    0.394517    11.00000    0.03720    0.04359 =
         0.03726    0.00725   -0.00010    0.00361
O62   4    0.499729    0.426169    0.321096    11.00000    0.01462    0.03744 =
         0.04635    0.00535   -0.00703    0.00275
O63   4    0.531424    0.500000    0.238729    10.50000    0.02848    0.01979 =
         0.02152    0.00000   -0.00007    0.00000
O64   4    0.292376    0.426962    0.509845    11.00000    0.03276    0.03799 =
         0.03095   -0.00106    0.01774   -0.00282
O65   4    0.544546    0.370746    0.239213    11.00000    0.05131    0.05771 =
         0.05917    0.00290    0.01470    0.01466
O71   4   -0.078894    0.418924    0.403745    11.00000    0.11452    0.05583 =
         0.02098   -0.01569    0.02458    0.01089
O72   4    0.401743    0.500000    0.641302    10.50000    0.01923    0.10729 =
         0.01645    0.00000    0.00035    0.00000
O73   4   -0.037039    0.250000    0.179065    11.00000    0.07843    0.03532 =
         0.04809    0.00157   -0.02067   -0.02827
O74   4    0.235871    0.338524   -0.140472    11.00000    0.06290    0.09994 =
         0.06574   -0.04024    0.00709    0.00700
O75   4    0.250000    0.250000    0.000000    10.50000    0.08369
O76   4   -0.058465    0.500000    0.076762    10.50000    0.10483
O77   4    0.565390    0.500000    0.074924    10.40000    0.06053
O78   4    0.060974    0.254952    0.172582    10.70000    0.07941
O79   4    0.158271    0.152894    0.209163    11.00000    0.09052
O80   4    0.022673    0.258657    0.340930    10.50000    0.03102
O81   4    0.442735    0.241952    0.031399    10.40000    0.09455
O82   4   -0.045974    0.500000    0.337142    10.30000    0.12982
HKLF    5


REM  tzh2-24twin_sq in C2/m Li14[NaP5W30O110].38H2O
REM wR2 = 0.2268, GooF = S = 1.063, Restrained GooF = 1.055 for all data
REM R1 = 0.0809 for 15862 Fo > 4sig(Fo) and 0.0908 for all 18143 data
REM 725 parameters refined using 354 restraints

END

WGHT      0.1141   3142.6362

REM Highest difference peak  8.336,  deepest hole -2.813,  1-sigma level  0.633
Q1    1   0.1833  0.4211  0.4949  11.00000  0.05    8.34
Q2    1   0.0439  0.4226  0.4924  11.00000  0.05    8.05
Q3    1   0.2896  0.4254  0.3990  11.00000  0.05    7.70
Q4    1   0.1031  0.3396  0.3820  11.00000  0.05    7.47
Q5    1   0.2098  0.3414  0.2903  11.00000  0.05    6.20
;
_shelx_res_checksum              79833

_shelx_fab_file                  
;
    4    0    0   -337.47      0.00
    6    0    0    -87.07      0.00
    8    0    0     16.84      0.00
   10    0    0     19.59      0.00
   12    0    0      1.44      0.00
   14    0    0     46.45      0.00
   16    0    0      5.53      0.00
   18    0    0     -0.56      0.00
   20    0    0    -20.52      0.00
   22    0    0    -16.72      0.00
   24    0    0     -0.28      0.00
   26    0    0     14.81      0.00
   28    0    0     27.36      0.00
   30    0    0    -23.22      0.00
   32    0    0      9.03      0.00
    9    1    0     13.52      0.00
    3    1    0    -41.13      0.00
    5    1    0    136.25      0.00
    7    1    0    -41.93      0.00
   11    1    0     29.92      0.00
   13    1    0    -27.54      0.00
   15    1    0    -12.60      0.00
   17    1    0    -15.65      0.00
   19    1    0     -0.05      0.00
   21    1    0     13.04      0.00
   23    1    0      9.58      0.00
   25    1    0      6.22      0.00
   27    1    0     18.07      0.00
   29    1    0      7.26      0.00
   31    1    0    -37.23      0.00
   33    1    0     -9.16      0.00
   14    2    0     -1.10      0.00
    2    2    0   -194.24      0.00
    4    2    0     -9.25      0.00
    6    2    0     75.08      0.00
    8    2    0      5.83      0.00
   10    2    0     -4.08      0.00
   12    2    0    -14.26      0.00
   16    2    0      1.87      0.00
   18    2    0     -3.73      0.00
   20    2    0     18.36      0.00
   22    2    0      5.35      0.00
   24    2    0     -5.18      0.00
   26    2    0    -26.63      0.00
   28    2    0     -7.54      0.00
   30    2    0      2.45      0.00
   32    2    0     11.80      0.00
   13    3    0    -22.29      0.00
    1    3    0     21.31      0.00
    3    3    0    -39.79      0.00
    5    3    0     -1.64      0.00
    7    3    0     89.55      0.00
    9    3    0     -5.00      0.00
   11    3    0    -49.29      0.00
   15    3    0     15.45      0.00
   17    3    0     32.13      0.00
   19    3    0     -7.01      0.00
   21    3    0    -11.71      0.00
   23    3    0    -11.52      0.00
   25    3    0    -11.33      0.00
   27    3    0     -8.20      0.00
   29    3    0     13.92      0.00
   31    3    0      5.57      0.00
   33    3    0     -3.98      0.00
    0    4    0     26.98      0.00
    2    4    0    -86.28      0.00
    4    4    0    116.67      0.00
    6    4    0     71.42      0.00
    8    4    0    -15.60      0.00
   10    4    0      0.86      0.00
   12    4    0    -31.11      0.00
   14    4    0     12.94      0.00
   16    4    0     10.17      0.00
   18    4    0     11.02      0.00
   20    4    0     -1.76      0.00
   22    4    0     -6.40      0.00
   24    4    0     19.09      0.00
   26    4    0     -3.32      0.00
   28    4    0      0.32      0.00
   30    4    0     -2.30      0.00
   32    4    0     -3.93      0.00
   13    5    0     -4.74      0.00
    9    5    0      7.17      0.00
    7    5    0    -90.14      0.00
    5    5    0     16.32      0.00
    1    5    0      5.68      0.00
    3    5    0     26.68      0.00
   11    5    0     22.20      0.00
   15    5    0     36.17      0.00
   17    5    0    -15.33      0.00
   19    5    0    -15.26      0.00
   21    5    0    -19.45      0.00
   23    5    0     15.60      0.00
   25    5    0      4.18      0.00
   27    5    0      7.44      0.00
   29    5    0      2.43      0.00
   31    5    0     -2.48      0.00
   33    5    0     -3.52      0.00
   10    6    0     35.93      0.00
    4    6    0     47.63      0.00
    0    6    0    -21.70      0.00
    2    6    0    -26.30      0.00
    6    6    0    -64.31      0.00
    8    6    0      1.15      0.00
   12    6    0    -19.29      0.00
   14    6    0    -16.65      0.00
   16    6    0      3.16      0.00
   18    6    0     -5.43      0.00
   20    6    0     -9.75      0.00
   22    6    0     -3.38      0.00
   24    6    0     -2.16      0.00
   26    6    0      3.01      0.00
   28    6    0     -3.26      0.00
   30    6    0     17.07      0.00
   32    6    0      0.11      0.00
   19    7    0      9.76      0.00
   15    7    0    -15.46      0.00
   13    7    0     14.22      0.00
    9    7    0     98.98      0.00
    3    7    0    -47.51      0.00
    1    7    0     27.23      0.00
    5    7    0    -20.24      0.00
    7    7    0    -10.08      0.00
   11    7    0    -75.60      0.00
   17    7    0     13.84      0.00
   21    7    0      0.79      0.00
   23    7    0     11.19      0.00
   25    7    0     -9.18      0.00
   27    7    0      0.22      0.00
   29    7    0      6.01      0.00
   31    7    0    -10.86      0.00
   18    8    0     12.03      0.00
   16    8    0    -15.30      0.00
   14    8    0    -15.65      0.00
   12    8    0     46.21      0.00
    8    8    0    -11.97      0.00
    4    8    0    -11.06      0.00
    2    8    0     24.77      0.00
    0    8    0     42.32      0.00
    6    8    0    -36.98      0.00
   10    8    0     12.99      0.00
   20    8    0     -1.66      0.00
   22    8    0      5.69      0.00
   24    8    0      7.33      0.00
   26    8    0    -20.84      0.00
   28    8    0     -3.78      0.00
   30    8    0    -10.91      0.00
   32    8    0     12.58      0.00
   25    9    0    -10.16      0.00
   17    9    0     23.34      0.00
   15    9    0    -25.42      0.00
    9    9    0      2.22      0.00
    7    9    0      3.60      0.00
    1    9    0     28.11      0.00
    3    9    0     -0.50      0.00
    5    9    0    -12.01      0.00
   11    9    0      7.90      0.00
   13    9    0      0.33      0.00
   19    9    0    -14.19      0.00
   21    9    0      4.82      0.00
   23    9    0      8.50      0.00
   27    9    0    -14.18      0.00
   29    9    0     18.41      0.00
   31    9    0     -2.32      0.00
   10   10    0     -7.12      0.00
    8   10    0     15.07      0.00
    2   10    0      4.40      0.00
    4   10    0     -0.41      0.00
    6   10    0     -1.20      0.00
   12   10    0     17.63      0.00
   14   10    0    -14.38      0.00
   16   10    0     11.33      0.00
   18   10    0    -23.24      0.00
   20   10    0      5.19      0.00
   22   10    0     -0.13      0.00
   24   10    0     19.54      0.00
   26   10    0     -1.51      0.00
   28   10    0      4.16      0.00
   30   10    0      7.22      0.00
   25   11    0     15.73      0.00
    9   11    0     -4.91      0.00
    3   11    0     -4.44      0.00
    1   11    0    -15.96      0.00
    5   11    0      6.31      0.00
    7   11    0     -5.50      0.00
   11   11    0     -7.38      0.00
   13   11    0      5.90      0.00
   15   11    0      2.62      0.00
   17   11    0     10.76      0.00
   19   11    0      5.91      0.00
   21   11    0    -10.05      0.00
   23   11    0    -19.06      0.00
   27   11    0     -9.71      0.00
   29   11    0      5.72      0.00
   10   12    0    -21.55      0.00
    8   12    0     39.06      0.00
    4   12    0    -52.71      0.00
    0   12    0     73.70      0.00
    2   12    0     -1.08      0.00
    6   12    0     -1.00      0.00
   12   12    0    -31.80      0.00
   14   12    0     10.69      0.00
   16   12    0      1.39      0.00
   18   12    0      7.81      0.00
   20   12    0     -6.40      0.00
   22   12    0      0.59      0.00
   24   12    0     -4.12      0.00
   26   12    0    -10.12      0.00
   28   12    0      0.35      0.00
   30   12    0     21.82      0.00
    9   13    0    -76.25      0.00
    5   13    0     40.11      0.00
    3   13    0     17.76      0.00
    1   13    0      1.09      0.00
    7   13    0     -4.37      0.00
   11   13    0     32.78      0.00
   13   13    0      6.49      0.00
   15   13    0     -5.79      0.00
   17   13    0     -7.57      0.00
   19   13    0      6.62      0.00
   21   13    0     10.99      0.00
   23   13    0     -3.06      0.00
   25   13    0     18.88      0.00
   27   13    0     -3.35      0.00
   29   13    0     -6.03      0.00
   14   14    0     29.04      0.00
    8   14    0     80.88      0.00
    0   14    0     14.39      0.00
    2   14    0    -25.24      0.00
    4   14    0      3.04      0.00
    6   14    0    -18.42      0.00
   10   14    0    -26.67      0.00
   12   14    0    -16.60      0.00
   16   14    0     -5.23      0.00
   18   14    0      0.44      0.00
   20   14    0    -11.20      0.00
   22   14    0     14.46      0.00
   24   14    0      7.77      0.00
   26   14    0    -18.83      0.00
   28   14    0     -0.73      0.00
   25   15    0     11.99      0.00
    3   15    0    -37.86      0.00
    1   15    0      7.79      0.00
    5   15    0    -23.69      0.00
    7   15    0     47.34      0.00
    9   15    0     -2.43      0.00
   11   15    0      0.27      0.00
   13   15    0      2.93      0.00
   15   15    0      0.12      0.00
   17   15    0      5.71      0.00
   19   15    0    -17.19      0.00
   21   15    0     13.48      0.00
   23   15    0    -15.85      0.00
   27   15    0    -11.17      0.00
    8   16    0     15.66      0.00
    0   16    0     38.42      0.00
    2   16    0    -11.99      0.00
    4   16    0    -22.09      0.00
    6   16    0      4.14      0.00
   10   16    0    -23.93      0.00
   12   16    0      5.75      0.00
   14   16    0    -10.49      0.00
   16   16    0     11.16      0.00
   18   16    0    -11.90      0.00
   20   16    0     -4.05      0.00
   22   16    0     -7.66      0.00
   24   16    0     17.01      0.00
   26   16    0     -3.00      0.00
   25   17    0      7.67      0.00
    9   17    0    -14.85      0.00
    3   17    0     23.16      0.00
    1   17    0     -2.71      0.00
    5   17    0      7.76      0.00
    7   17    0    -27.06      0.00
   11   17    0     10.97      0.00
   13   17    0      7.70      0.00
   15   17    0     15.08      0.00
   17   17    0    -23.96      0.00
   19   17    0      3.15      0.00
   21   17    0     -9.50      0.00
   23   17    0      6.40      0.00
    0   18    0    -30.66      0.00
    2   18    0     -9.59      0.00
    4   18    0     21.45      0.00
    6   18    0     -5.80      0.00
    8   18    0     40.95      0.00
   10   18    0    -10.79      0.00
   12   18    0    -13.05      0.00
   14   18    0     -3.21      0.00
   16   18    0     12.08      0.00
   18   18    0      6.79      0.00
   20   18    0     -9.29      0.00
   22   18    0     -0.62      0.00
   24   18    0     10.72      0.00
   11   19    0     -9.50      0.00
    9   19    0     10.76      0.00
    1   19    0     11.04      0.00
    3   19    0     23.54      0.00
    5   19    0    -22.90      0.00
    7   19    0    -13.38      0.00
   13   19    0     13.06      0.00
   15   19    0    -23.21      0.00
   17   19    0     17.72      0.00
   19   19    0     19.42      0.00
   21   19    0     -3.20      0.00
   23   19    0     -8.17      0.00
   10   20    0      7.82      0.00
    0   20    0    -18.74      0.00
    2   20    0     -7.31      0.00
    4   20    0     11.99      0.00
    6   20    0    -13.31      0.00
    8   20    0     11.93      0.00
   12   20    0     -1.14      0.00
   14   20    0     -9.43      0.00
   16   20    0     -8.28      0.00
   18   20    0     -1.28      0.00
   20   20    0     -0.41      0.00
   22   20    0     13.25      0.00
    1   21    0    -13.53      0.00
    3   21    0      6.80      0.00
    5   21    0      3.32      0.00
    7   21    0    -33.38      0.00
    9   21    0     11.75      0.00
   11   21    0     -1.66      0.00
   13   21    0     -4.23      0.00
   15   21    0     23.64      0.00
   17   21    0      5.80      0.00
   19   21    0    -23.52      0.00
   16   22    0     -1.75      0.00
   14   22    0     -3.48      0.00
   12   22    0     11.29      0.00
    0   22    0     19.63      0.00
    2   22    0      9.51      0.00
    4   22    0     -6.21      0.00
    6   22    0     15.37      0.00
    8   22    0    -10.48      0.00
   10   22    0    -11.62      0.00
   18   22    0     -8.00      0.00
   15   23    0      9.46      0.00
   13   23    0    -15.20      0.00
    9   23    0     17.25      0.00
    1   23    0     -4.28      0.00
    3   23    0     16.98      0.00
    5   23    0     15.10      0.00
    7   23    0    -11.48      0.00
   11   23    0     -6.45      0.00
   14   24    0     10.66      0.00
   12   24    0     12.32      0.00
   10   24    0     13.89      0.00
    0   24    0     17.80      0.00
    2   24    0    -20.51      0.00
    4   24    0     -8.62      0.00
    6   24    0      5.76      0.00
    8   24    0    -25.97      0.00
   11   25    0      3.73      0.00
    3   25    0     11.67      0.00
    1   25    0    -16.02      0.00
    5   25    0      4.70      0.00
    7   25    0    -15.86      0.00
    9   25    0     -6.88      0.00
    0   26    0     -2.85      0.00
    2   26    0      7.83      0.00
    4   26    0      0.36      0.00
    6   26    0     14.60      0.00
   -6   26    1      5.16      0.00
   -4   26    1    -15.94      0.00
   -2   26    1    -10.42      0.00
    3   25    1      6.23      0.00
    0   24    1     10.82      0.00
    2   24    1     32.46      0.00
    4   24    1     -2.58      0.00
    6   24    1    -16.13      0.00
   14   24    1     -0.29      0.00
   12   22    1     11.11      0.00
   -3   21    1      4.81      0.00
   -1   21    1      3.85      0.00
    1   21    1     10.39      0.00
    3   21    1     -6.22      0.00
    9   21    1     13.93      0.00
   -6   20    1     17.68      0.00
   -2   20    1     -5.52      0.00
   10   20    1    -10.77      0.00
   12   20    1      2.28      0.00
    9   19    1    -36.53      0.00
   -6   18    1     12.43      0.00
   -5   17    1    -17.25      0.00
   25   17    1     -7.12      0.00
    4   16    1     17.67      0.00
   -5   15    1      4.17      0.00
   -3   15    1     11.36      0.00
   -1   15    1     29.85      0.00
    1   15    1    -30.83      0.00
    3   15    1     20.08      0.00
   25   15    1    -17.20      0.00
    2   14    1      4.31      0.00
    4   14    1    -22.72      0.00
   -5   13    1    -37.96      0.00
   -1   13    1     28.76      0.00
    3   13    1    -40.33      0.00
    5   13    1      6.18      0.00
   25   13    1    -11.88      0.00
   -8   12    1     45.76      0.00
   -6   12    1     19.27      0.00
   -2   12    1      9.61      0.00
    0   12    1    -22.68      0.00
    2   12    1     16.26      0.00
    4   12    1     26.95      0.00
   -3   11    1     36.51      0.00
    3   11    1    -15.61      0.00
   25   11    1      4.41      0.00
   -2   10    1    -15.97      0.00
   -7    9    1     -7.12      0.00
   -3    9    1    -17.39      0.00
   13    9    1    -39.21      0.00
   25    9    1    -32.74      0.00
  -26    8    1     -2.56      0.00
  -24    8    1     17.14      0.00
  -22    8    1     -0.19      0.00
  -20    8    1     -5.62      0.00
   -2    8    1     57.10      0.00
    4    8    1     18.38      0.00
    8    8    1     27.74      0.00
   18    8    1    -19.39      0.00
  -29    7    1     -6.24      0.00
  -27    7    1    -16.24      0.00
  -25    7    1     10.87      0.00
  -21    7    1     -2.51      0.00
  -13    7    1     17.89      0.00
   -7    7    1    -51.65      0.00
   -3    7    1     50.23      0.00
   -1    7    1     -2.03      0.00
    1    7    1     -3.04      0.00
    9    7    1     11.50      0.00
   13    7    1    -26.91      0.00
   17    7    1      5.01      0.00
   19    7    1     -6.91      0.00
  -32    6    1     -8.48      0.00
  -30    6    1     -4.65      0.00
  -28    6    1     10.81      0.00
  -26    6    1      5.60      0.00
  -24    6    1      4.10      0.00
  -22    6    1    -25.39      0.00
  -20    6    1      2.30      0.00
  -16    6    1     23.85      0.00
   -4    6    1    -26.20      0.00
   -2    6    1     57.93      0.00
    2    6    1     38.18      0.00
    4    6    1    -49.70      0.00
   10    6    1    -53.27      0.00
   12    6    1     30.95      0.00
  -33    5    1     -9.05      0.00
  -31    5    1      3.21      0.00
  -29    5    1     -1.51      0.00
  -27    5    1      6.49      0.00
  -25    5    1     14.02      0.00
  -23    5    1    -10.98      0.00
  -21    5    1     -4.32      0.00
  -15    5    1     -5.32      0.00
   -7    5    1     55.48      0.00
   -3    5    1   -124.27      0.00
   -1    5    1     66.59      0.00
    7    5    1     45.13      0.00
    9    5    1     18.77      0.00
  -32    4    1     14.61      0.00
  -30    4    1     -0.25      0.00
  -28    4    1    -20.24      0.00
  -26    4    1      0.42      0.00
  -24    4    1     -2.61      0.00
  -22    4    1     -4.06      0.00
  -20    4    1      2.24      0.00
  -18    4    1     10.45      0.00
  -10    4    1    -26.10      0.00
   -8    4    1     75.30      0.00
   -4    4    1     45.06      0.00
   -2    4    1    -74.25      0.00
  -33    3    1      4.83      0.00
  -31    3    1     -1.39      0.00
  -27    3    1     -1.77      0.00
  -25    3    1      0.67      0.00
  -23    3    1    -10.10      0.00
  -21    3    1      1.74      0.00
  -11    3    1     29.09      0.00
   -9    3    1     10.48      0.00
   -7    3    1     43.93      0.00
   -3    3    1   -122.18      0.00
   -1    3    1    -75.07      0.00
    7    3    1    -92.12      0.00
  -32    2    1     11.96      0.00
  -30    2    1     13.96      0.00
  -28    2    1      0.93      0.00
  -24    2    1     -2.83      0.00
  -22    2    1     16.39      0.00
  -20    2    1    -13.61      0.00
  -18    2    1      9.07      0.00
  -14    2    1      4.08      0.00
  -10    2    1     30.65      0.00
   -8    2    1     39.94      0.00
   -2    2    1    -19.42      0.00
    4    2    1     -3.66      0.00
    6    2    1    -20.00      0.00
   14    2    1     18.99      0.00
  -33    1    1    -11.04      0.00
  -29    1    1     10.77      0.00
  -27    1    1     -9.01      0.00
  -25    1    1      2.28      0.00
  -23    1    1      9.15      0.00
  -21    1    1     10.94      0.00
  -19    1    1     -2.61      0.00
  -13    1    1    -13.89      0.00
  -11    1    1    -24.08      0.00
   -9    1    1     -6.12      0.00
   -7    1    1      8.94      0.00
   -5    1    1   -157.61      0.00
   -3    1    1    122.83      0.00
    3    1    1     -9.09      0.00
  -32    0    1    -18.48      0.00
  -30    0    1     37.82      0.00
  -28    0    1     -4.77      0.00
  -26    0    1      2.63      0.00
  -24    0    1     -0.57      0.00
  -22    0    1     -7.81      0.00
  -20    0    1    -16.66      0.00
  -18    0    1    -10.13      0.00
  -16    0    1     -6.46      0.00
  -14    0    1     -6.72      0.00
  -12    0    1     89.07      0.00
  -10    0    1    -10.51      0.00
   -8    0    1    -20.47      0.00
   -6    0    1    -96.83      0.00
   -4    0    1    -98.03      0.00
    4    0    1    154.19      0.00
    6    0    1   -243.60      0.00
    8    0    1     -7.34      0.00
   10    0    1     13.76      0.00
   12    0    1      1.47      0.00
   14    0    1      2.38      0.00
   16    0    1    -15.80      0.00
   18    0    1     13.18      0.00
   20    0    1     22.00      0.00
   22    0    1     15.68      0.00
   24    0    1    -15.60      0.00
   26    0    1      2.42      0.00
   28    0    1    -27.03      0.00
   30    0    1    -30.65      0.00
   32    0    1     29.68      0.00
  -31    1    1    -15.50      0.00
  -17    1    1     10.16      0.00
  -15    1    1      6.78      0.00
    5    1    1     61.18      0.00
    7    1    1    115.75      0.00
    9    1    1    -14.12      0.00
   11    1    1    -10.26      0.00
   13    1    1     19.81      0.00
   15    1    1    -13.41      0.00
   17    1    1     -3.55      0.00
   19    1    1    -17.81      0.00
   21    1    1      1.09      0.00
   23    1    1     12.10      0.00
   25    1    1     14.71      0.00
   27    1    1      7.83      0.00
   29    1    1    -12.36      0.00
   31    1    1      5.71      0.00
   33    1    1     -9.32      0.00
  -26    2    1     -4.41      0.00
  -16    2    1    -17.81      0.00
  -12    2    1     -5.52      0.00
   -6    2    1      8.32      0.00
   -4    2    1   -107.21      0.00
    2    2    1     14.70      0.00
    8    2    1      6.19      0.00
   10    2    1    -25.33      0.00
   12    2    1    -20.22      0.00
   16    2    1     15.94      0.00
   18    2    1      4.43      0.00
   20    2    1     -9.82      0.00
   22    2    1      0.43      0.00
   24    2    1      2.49      0.00
   26    2    1     17.17      0.00
   28    2    1    -13.56      0.00
   30    2    1    -17.42      0.00
   32    2    1     14.66      0.00
  -29    3    1     -1.74      0.00
  -19    3    1      0.72      0.00
  -17    3    1     -2.92      0.00
  -15    3    1     -8.24      0.00
  -13    3    1    -23.34      0.00
   -5    3    1     -7.98      0.00
    1    3    1     56.16      0.00
    3    3    1    105.83      0.00
    5    3    1     75.34      0.00
    9    3    1     -6.15      0.00
   11    3    1     -6.79      0.00
   13    3    1      9.00      0.00
   15    3    1     14.53      0.00
   17    3    1      1.77      0.00
   19    3    1      4.42      0.00
   21    3    1      1.51      0.00
   23    3    1    -21.55      0.00
   25    3    1    -36.77      0.00
   27    3    1     13.73      0.00
   29    3    1     14.34      0.00
   31    3    1      7.73      0.00
   33    3    1     -0.56      0.00
  -16    4    1     22.40      0.00
  -14    4    1    -30.06      0.00
  -12    4    1    -14.85      0.00
   -6    4    1     25.18      0.00
    0    4    1   -173.88      0.00
    2    4    1   -139.85      0.00
    4    4    1     50.80      0.00
    6    4    1     56.31      0.00
    8    4    1     25.42      0.00
   10    4    1    -17.94      0.00
   12    4    1    -13.09      0.00
   14    4    1     22.01      0.00
   16    4    1     -6.85      0.00
   18    4    1    -31.38      0.00
   20    4    1     -9.51      0.00
   22    4    1     18.09      0.00
   24    4    1     -8.18      0.00
   26    4    1      9.48      0.00
   28    4    1      6.34      0.00
   30    4    1      3.49      0.00
   32    4    1      4.54      0.00
  -19    5    1     -4.47      0.00
  -17    5    1     18.01      0.00
  -13    5    1      2.69      0.00
  -11    5    1    -19.70      0.00
   -9    5    1     -7.79      0.00
   -5    5    1     12.75      0.00
    1    5    1      9.70      0.00
    3    5    1     85.20      0.00
    5    5    1   -104.01      0.00
   11    5    1    -53.55      0.00
   13    5    1     14.24      0.00
   15    5    1      1.18      0.00
   17    5    1     15.88      0.00
   19    5    1    -11.35      0.00
   21    5    1    -11.20      0.00
   23    5    1     10.15      0.00
   25    5    1     11.40      0.00
   27    5    1     -0.12      0.00
   29    5    1      5.05      0.00
   31    5    1    -20.16      0.00
   33    5    1     -2.30      0.00
  -18    6    1     11.50      0.00
  -14    6    1    -15.07      0.00
  -12    6    1    -12.28      0.00
  -10    6    1     42.73      0.00
   -8    6    1    -75.23      0.00
   -6    6    1     19.66      0.00
    0    6    1     95.76      0.00
    6    6    1    -35.59      0.00
    8    6    1     66.80      0.00
   14    6    1     -2.93      0.00
   16    6    1     12.55      0.00
   18    6    1      0.12      0.00
   20    6    1      0.80      0.00
   22    6    1      9.55      0.00
   24    6    1     -1.88      0.00
   26    6    1      5.75      0.00
   28    6    1     -7.03      0.00
   30    6    1    -23.61      0.00
   32    6    1      3.62      0.00
  -31    7    1     -0.84      0.00
  -23    7    1     13.24      0.00
  -19    7    1     11.12      0.00
  -17    7    1     -7.29      0.00
  -15    7    1    -18.77      0.00
  -11    7    1     46.47      0.00
   -9    7    1    -45.80      0.00
   -5    7    1     39.04      0.00
    3    7    1    -34.12      0.00
    5    7    1    -25.47      0.00
    7    7    1     15.01      0.00
   11    7    1     19.99      0.00
   15    7    1     -9.18      0.00
   21    7    1     12.35      0.00
   23    7    1      3.44      0.00
   25    7    1      3.97      0.00
   27    7    1     -3.68      0.00
   29    7    1      6.29      0.00
   31    7    1      3.72      0.00
  -30    8    1     22.56      0.00
  -28    8    1    -21.46      0.00
  -18    8    1    -14.95      0.00
  -16    8    1    -17.61      0.00
  -14    8    1      3.90      0.00
  -12    8    1    -30.08      0.00
  -10    8    1     62.49      0.00
   -8    8    1     -6.72      0.00
   -6    8    1    -40.23      0.00
   -4    8    1     -2.67      0.00
    0    8    1    -57.69      0.00
    2    8    1    -22.69      0.00
    6    8    1     11.21      0.00
   10    8    1    -27.61      0.00
   12    8    1     16.91      0.00
   14    8    1    -41.05      0.00
   16    8    1     29.23      0.00
   20    8    1      5.05      0.00
   22    8    1     -3.06      0.00
   24    8    1    -21.02      0.00
   26    8    1      8.04      0.00
   28    8    1     17.26      0.00
   30    8    1     -5.79      0.00
   32    8    1     11.59      0.00
  -31    9    1     -5.62      0.00
  -29    9    1     -1.52      0.00
  -27    9    1     -3.01      0.00
  -25    9    1      7.15      0.00
  -23    9    1    -24.42      0.00
  -21    9    1     -3.18      0.00
  -19    9    1      4.97      0.00
  -17    9    1     -4.51      0.00
  -15    9    1      4.31      0.00
  -13    9    1     43.21      0.00
  -11    9    1    -40.35      0.00
   -9    9    1     25.31      0.00
   -5    9    1    -14.26      0.00
   -1    9    1    -15.01      0.00
    1    9    1     21.91      0.00
    3    9    1     -7.70      0.00
    5    9    1    -32.51      0.00
    7    9    1      1.34      0.00
    9    9    1     39.30      0.00
   11    9    1      6.82      0.00
   15    9    1     22.68      0.00
   17    9    1     -3.50      0.00
   19    9    1     14.05      0.00
   21    9    1     -2.81      0.00
   23    9    1      0.09      0.00
   27    9    1      4.83      0.00
   29    9    1     -0.87      0.00
   31    9    1     14.89      0.00
  -30   10    1      6.20      0.00
  -28   10    1    -11.45      0.00
  -26   10    1      1.42      0.00
  -24   10    1     -7.07      0.00
  -22   10    1     15.73      0.00
  -20   10    1     -0.46      0.00
  -18   10    1     18.67      0.00
  -16   10    1    -26.04      0.00
  -14   10    1     19.40      0.00
  -12   10    1     11.82      0.00
  -10   10    1     -9.62      0.00
   -8   10    1     -2.57      0.00
   -6   10    1    -15.95      0.00
   -4   10    1     13.90      0.00
    0   10    1     30.05      0.00
    2   10    1    -16.35      0.00
    4   10    1    -12.50      0.00
    6   10    1    -10.08      0.00
    8   10    1     -3.99      0.00
   10   10    1    -13.81      0.00
   12   10    1      6.75      0.00
   14   10    1     19.13      0.00
   16   10    1      4.89      0.00
   18   10    1    -17.10      0.00
   20   10    1      3.10      0.00
   22   10    1      1.75      0.00
   24   10    1     12.51      0.00
   26   10    1    -11.08      0.00
   28   10    1      5.89      0.00
   30   10    1     -7.83      0.00
  -29   11    1     -9.25      0.00
  -27   11    1     -0.50      0.00
  -25   11    1      4.82      0.00
  -23   11    1     18.98      0.00
  -21   11    1     -5.76      0.00
  -19   11    1    -14.23      0.00
  -17   11    1      7.94      0.00
  -15   11    1     -3.15      0.00
  -13   11    1    -19.43      0.00
  -11   11    1     -0.30      0.00
   -9   11    1     -9.52      0.00
   -7   11    1     -5.84      0.00
   -5   11    1     11.21      0.00
   -1   11    1     26.78      0.00
    1   11    1    -12.39      0.00
    5   11    1     51.69      0.00
    7   11    1     24.87      0.00
    9   11    1    -53.76      0.00
   11   11    1     -6.82      0.00
   13   11    1     24.11      0.00
   15   11    1    -11.36      0.00
   17   11    1     -6.47      0.00
   19   11    1      0.79      0.00
   21   11    1      3.55      0.00
   23   11    1     17.05      0.00
   27   11    1     -0.02      0.00
   29   11    1      3.99      0.00
  -30   12    1      1.44      0.00
  -28   12    1      4.48      0.00
  -26   12    1     17.44      0.00
  -24   12    1    -15.94      0.00
  -22   12    1      2.43      0.00
  -20   12    1     17.22      0.00
  -18   12    1    -14.16      0.00
  -16   12    1     10.58      0.00
  -14   12    1      3.24      0.00
  -12   12    1      2.96      0.00
  -10   12    1    -54.18      0.00
   -4   12    1    -12.89      0.00
    6   12    1    -40.11      0.00
    8   12    1      3.17      0.00
   10   12    1     22.80      0.00
   12   12    1      1.41      0.00
   14   12    1      0.95      0.00
   16   12    1     11.60      0.00
   18   12    1      0.36      0.00
   20   12    1    -13.65      0.00
   22   12    1      5.83      0.00
   24   12    1      6.65      0.00
   26   12    1    -14.44      0.00
   28   12    1     13.19      0.00
  -29   13    1     -8.36      0.00
  -27   13    1    -10.47      0.00
  -25   13    1      8.04      0.00
  -23   13    1     -1.65      0.00
  -21   13    1     -7.32      0.00
  -19   13    1      7.00      0.00
  -17   13    1      3.46      0.00
  -15   13    1     10.59      0.00
  -13   13    1     -7.83      0.00
  -11   13    1      5.89      0.00
   -9   13    1     48.10      0.00
   -7   13    1    -27.73      0.00
   -3   13    1    -14.61      0.00
    1   13    1    -29.83      0.00
    7   13    1     64.32      0.00
    9   13    1    -58.13      0.00
   11   13    1    -17.43      0.00
   13   13    1     23.63      0.00
   15   13    1     -1.29      0.00
   17   13    1     13.58      0.00
   19   13    1    -10.26      0.00
   21   13    1     -0.48      0.00
   23   13    1     -4.78      0.00
   27   13    1     12.19      0.00
   29   13    1     15.09      0.00
  -28   14    1      9.06      0.00
  -26   14    1      0.55      0.00
  -24   14    1    -10.93      0.00
  -22   14    1      3.36      0.00
  -20   14    1    -19.36      0.00
  -18   14    1      2.53      0.00
  -16   14    1     -1.23      0.00
  -14   14    1     -7.06      0.00
  -12   14    1     -2.51      0.00
  -10   14    1    -43.07      0.00
   -8   14    1     49.39      0.00
   -6   14    1      1.29      0.00
   -4   14    1    -27.76      0.00
   -2   14    1      5.29      0.00
    0   14    1     27.17      0.00
    6   14    1     15.91      0.00
    8   14    1    -34.94      0.00
   10   14    1     32.46      0.00
   12   14    1     -9.34      0.00
   14   14    1    -24.85      0.00
   16   14    1      1.82      0.00
   18   14    1      4.96      0.00
   20   14    1     25.66      0.00
   22   14    1    -34.77      0.00
   24   14    1     14.97      0.00
   26   14    1    -19.27      0.00
   28   14    1      3.50      0.00
  -27   15    1      0.83      0.00
  -25   15    1     15.64      0.00
  -23   15    1     -0.06      0.00
  -21   15    1    -18.68      0.00
  -19   15    1     11.32      0.00
  -17   15    1     -5.18      0.00
  -15   15    1     -1.56      0.00
  -13   15    1     -9.57      0.00
  -11   15    1      9.80      0.00
   -9   15    1     27.94      0.00
   -7   15    1    -43.45      0.00
    5   15    1     18.16      0.00
    7   15    1      9.55      0.00
    9   15    1    -50.70      0.00
   11   15    1     28.49      0.00
   13   15    1     29.08      0.00
   15   15    1    -18.63      0.00
   17   15    1    -23.21      0.00
   19   15    1      0.29      0.00
   21   15    1     22.55      0.00
   23   15    1      2.78      0.00
   27   15    1      6.14      0.00
  -26   16    1     10.00      0.00
  -24   16    1     -5.94      0.00
  -22   16    1     15.96      0.00
  -20   16    1     -4.32      0.00
  -18   16    1     11.56      0.00
  -16   16    1      9.55      0.00
  -14   16    1      5.59      0.00
  -12   16    1     -2.35      0.00
  -10   16    1     -1.27      0.00
   -8   16    1     24.56      0.00
   -6   16    1    -18.08      0.00
   -4   16    1      1.43      0.00
   -2   16    1     19.80      0.00
    0   16    1    -36.81      0.00
    2   16    1    -19.28      0.00
    6   16    1      9.52      0.00
    8   16    1     14.80      0.00
   10   16    1     -6.77      0.00
   12   16    1     -2.79      0.00
   14   16    1     20.78      0.00
   16   16    1    -17.16      0.00
   18   16    1     -2.43      0.00
   20   16    1    -11.89      0.00
   22   16    1     26.33      0.00
   24   16    1      9.79      0.00
   26   16    1    -18.25      0.00
  -25   17    1     -1.14      0.00
  -23   17    1    -11.14      0.00
  -21   17    1     10.31      0.00
  -19   17    1     -4.21      0.00
  -17   17    1     14.42      0.00
  -15   17    1    -32.93      0.00
  -13   17    1     16.11      0.00
  -11   17    1    -12.61      0.00
   -9   17    1     34.97      0.00
   -7   17    1     -2.94      0.00
   -3   17    1    -12.95      0.00
   -1   17    1      6.71      0.00
    1   17    1      8.27      0.00
    3   17    1     -4.30      0.00
    5   17    1     -3.80      0.00
    7   17    1     23.33      0.00
    9   17    1     -5.72      0.00
   11   17    1      7.93      0.00
   13   17    1     -7.46      0.00
   15   17    1      3.61      0.00
   17   17    1     -6.78      0.00
   19   17    1     -6.24      0.00
   21   17    1      0.18      0.00
   23   17    1     15.78      0.00
  -24   18    1      2.39      0.00
  -22   18    1     -9.88      0.00
  -20   18    1     19.34      0.00
  -18   18    1    -18.27      0.00
  -16   18    1      2.18      0.00
  -14   18    1     -0.13      0.00
  -12   18    1      6.63      0.00
  -10   18    1    -18.40      0.00
   -8   18    1    -16.45      0.00
   -4   18    1     19.48      0.00
   -2   18    1    -14.82      0.00
    0   18    1      7.98      0.00
    2   18    1     15.56      0.00
    4   18    1    -39.25      0.00
    6   18    1    -15.88      0.00
    8   18    1      4.35      0.00
   10   18    1      6.52      0.00
   12   18    1     24.75      0.00
   14   18    1    -12.85      0.00
   16   18    1      4.60      0.00
   18   18    1     -4.07      0.00
   20   18    1     -3.28      0.00
   22   18    1     -1.98      0.00
   24   18    1     -5.60      0.00
  -23   19    1     -4.27      0.00
  -21   19    1      0.26      0.00
  -19   19    1     -3.37      0.00
  -17   19    1     -9.15      0.00
  -15   19    1      7.44      0.00
  -13   19    1     -6.52      0.00
  -11   19    1     27.60      0.00
   -9   19    1      9.88      0.00
   -7   19    1    -42.52      0.00
   -5   19    1     17.99      0.00
   -3   19    1    -18.85      0.00
   -1   19    1    -19.55      0.00
    1   19    1      5.70      0.00
    3   19    1     36.48      0.00
    5   19    1     -5.50      0.00
    7   19    1     -1.77      0.00
   11   19    1    -12.86      0.00
   13   19    1     -4.65      0.00
   15   19    1     23.32      0.00
   17   19    1     -1.39      0.00
   19   19    1    -11.89      0.00
   21   19    1     26.90      0.00
   23   19    1    -15.75      0.00
  -22   20    1      1.87      0.00
  -20   20    1     -2.78      0.00
  -18   20    1      9.38      0.00
  -16   20    1     -1.00      0.00
  -14   20    1     -5.87      0.00
  -12   20    1    -12.60      0.00
  -10   20    1     -4.63      0.00
   -8   20    1     -5.74      0.00
   -4   20    1     33.71      0.00
    0   20    1     -8.66      0.00
    2   20    1      7.08      0.00
    4   20    1     -2.58      0.00
    6   20    1      2.41      0.00
    8   20    1     27.70      0.00
   14   20    1    -24.06      0.00
   16   20    1     15.41      0.00
   18   20    1      2.20      0.00
   20   20    1      2.54      0.00
   22   20    1    -30.43      0.00
  -19   21    1      6.32      0.00
  -17   21    1     18.08      0.00
  -15   21    1     -4.66      0.00
  -13   21    1     10.70      0.00
  -11   21    1    -23.80      0.00
   -9   21    1      9.33      0.00
   -7   21    1      7.15      0.00
   -5   21    1      0.47      0.00
    5   21    1     -0.81      0.00
    7   21    1      9.19      0.00
   11   21    1     -1.16      0.00
   13   21    1    -11.75      0.00
   15   21    1     -7.01      0.00
   17   21    1     15.36      0.00
   19   21    1     20.56      0.00
  -18   22    1      9.42      0.00
  -16   22    1      6.89      0.00
  -14   22    1    -23.19      0.00
  -12   22    1     18.64      0.00
  -10   22    1     14.06      0.00
   -8   22    1    -30.02      0.00
   -6   22    1     -5.91      0.00
   -4   22    1      8.84      0.00
   -2   22    1     -6.82      0.00
    0   22    1    -15.01      0.00
    2   22    1      5.26      0.00
    4   22    1      0.59      0.00
    6   22    1    -33.71      0.00
    8   22    1     21.79      0.00
   10   22    1    -12.14      0.00
   14   22    1     21.84      0.00
   16   22    1    -14.60      0.00
   18   22    1    -15.42      0.00
  -15   23    1      9.40      0.00
  -13   23    1     15.71      0.00
  -11   23    1     -1.47      0.00
   -9   23    1    -22.36      0.00
   -7   23    1      9.80      0.00
   -5   23    1    -11.35      0.00
   -3   23    1      7.94      0.00
   -1   23    1      5.53      0.00
    1   23    1    -25.78      0.00
    3   23    1      7.06      0.00
    5   23    1      3.35      0.00
    7   23    1    -22.08      0.00
    9   23    1     -4.21      0.00
   11   23    1     19.67      0.00
   13   23    1     -2.28      0.00
   15   23    1     -9.71      0.00
  -14   24    1     -1.61      0.00
  -12   24    1     -8.24      0.00
  -10   24    1     -6.61      0.00
   -8   24    1     15.00      0.00
   -6   24    1     18.86      0.00
   -4   24    1     -5.35      0.00
   -2   24    1    -17.10      0.00
    8   24    1      7.77      0.00
   10   24    1     -7.53      0.00
   12   24    1     -4.83      0.00
  -11   25    1      6.80      0.00
   -9   25    1    -12.16      0.00
   -7   25    1     22.07      0.00
   -5   25    1     -8.77      0.00
   -3   25    1      4.03      0.00
   -1   25    1      8.51      0.00
    1   25    1     -3.63      0.00
    5   25    1      9.88      0.00
    7   25    1     -4.46      0.00
    9   25    1      9.73      0.00
    0   26    1      9.37      0.00
    2   26    1     -2.63      0.00
    4   26    1    -11.54      0.00
    6   26    1      6.50      0.00
   -6   26    2    -12.20      0.00
   -4   26    2      6.47      0.00
   -7   25    2    -10.61      0.00
    1   25    2     -7.46      0.00
    5   25    2      2.65      0.00
   -6   24    2    -22.71      0.00
    0   24    2    -18.25      0.00
    4   24    2    -18.96      0.00
   -5   23    2     -2.08      0.00
   -3   23    2     -1.30      0.00
   13   23    2     12.98      0.00
   -6   22    2      6.38      0.00
   -2   22    2    -10.21      0.00
   10   22    2      8.36      0.00
   12   22    2    -24.29      0.00
    9   21    2    -27.02      0.00
   13   21    2    -15.25      0.00
    8   20    2      3.11      0.00
   -5   19    2      1.69      0.00
   -1   19    2     17.66      0.00
    7   19    2     17.32      0.00
    0   18    2      8.58      0.00
    8   18    2    -13.15      0.00
   -7   17    2    -15.39      0.00
   -5   17    2      7.26      0.00
    3   17    2      8.22      0.00
   -4   16    2      8.14      0.00
    4   16    2    -12.90      0.00
    3   15    2     -7.81      0.00
   25   15    2    -20.17      0.00
   -8   14    2    -35.36      0.00
   -6   14    2     -2.80      0.00
   -2   14    2     42.31      0.00
    4   14    2     33.79      0.00
   -3   13    2     51.01      0.00
    3   13    2     -0.91      0.00
   25   13    2     -6.60      0.00
   -8   12    2     -2.68      0.00
   -2   12    2    -10.07      0.00
    4   12    2     39.11      0.00
   -7   11    2     -4.17      0.00
   -3   11    2    -16.22      0.00
   -1   11    2     -9.64      0.00
    3   11    2     -1.43      0.00
   -8   10    2      6.15      0.00
   -2   10    2     20.64      0.00
    2   10    2      1.17      0.00
    4   10    2     27.99      0.00
   -3    9    2      7.32      0.00
   25    9    2      6.61      0.00
  -26    8    2      7.26      0.00
  -24    8    2    -18.94      0.00
  -22    8    2     -0.25      0.00
  -16    8    2      1.34      0.00
   -2    8    2    -29.16      0.00
    0    8    2     86.72      0.00
    2    8    2    -43.31      0.00
  -29    7    2    -18.64      0.00
  -27    7    2      8.09      0.00
  -25    7    2     -4.62      0.00
  -21    7    2      9.92      0.00
  -17    7    2     12.92      0.00
  -13    7    2    -12.32      0.00
   -3    7    2     62.21      0.00
   -1    7    2    -48.06      0.00
    7    7    2     25.02      0.00
   11    7    2      7.67      0.00
   13    7    2    -53.66      0.00
   15    7    2     44.89      0.00
   17    7    2    -19.22      0.00
  -30    6    2     -8.21      0.00
  -28    6    2     -6.62      0.00
  -26    6    2     21.14      0.00
  -24    6    2      2.86      0.00
  -22    6    2     -2.80      0.00
  -20    6    2     -0.68      0.00
  -16    6    2    -22.51      0.00
  -14    6    2     27.89      0.00
  -12    6    2    -34.73      0.00
  -10    6    2    -33.64      0.00
   -4    6    2    -18.28      0.00
   -2    6    2     20.17      0.00
    0    6    2    -60.94      0.00
    4    6    2     14.63      0.00
    6    6    2     42.95      0.00
   12    6    2      1.10      0.00
   18    6    2     -5.05      0.00
  -33    5    2      7.59      0.00
  -31    5    2    -11.62      0.00
  -29    5    2     -0.38      0.00
  -27    5    2     12.83      0.00
  -25    5    2     -1.12      0.00
  -23    5    2     -8.18      0.00
  -21    5    2      8.94      0.00
  -15    5    2    -40.51      0.00
  -13    5    2     -0.04      0.00
   -9    5    2     18.79      0.00
   -7    5    2    -57.32      0.00
   -5    5    2      3.29      0.00
   -3    5    2     -6.39      0.00
   -1    5    2    -20.17      0.00
    1    5    2    -20.73      0.00
    7    5    2    -12.07      0.00
   13    5    2      3.84      0.00
  -32    4    2      0.81      0.00
  -30    4    2     10.93      0.00
  -28    4    2      8.57      0.00
  -26    4    2     -5.02      0.00
  -24    4    2    -17.89      0.00
  -22    4    2      1.76      0.00
  -20    4    2      1.84      0.00
  -14    4    2     -0.97      0.00
  -12    4    2      0.40      0.00
   -4    4    2    -53.06      0.00
   -2    4    2     63.09      0.00
    8    4    2     33.17      0.00
  -33    3    2     14.71      0.00
  -31    3    2     -4.67      0.00
  -27    3    2     -2.91      0.00
  -25    3    2     -0.25      0.00
  -23    3    2      7.88      0.00
  -21    3    2    -15.98      0.00
  -17    3    2     -0.81      0.00
  -15    3    2     21.76      0.00
  -13    3    2    -14.26      0.00
   -9    3    2     52.28      0.00
   -7    3    2     -6.56      0.00
   -5    3    2    -63.74      0.00
   -3    3    2    -63.94      0.00
   -1    3    2    131.06      0.00
    1    3    2   -169.82      0.00
  -30    2    2     -0.80      0.00
  -28    2    2    -17.75      0.00
  -26    2    2     -8.05      0.00
  -24    2    2      9.90      0.00
  -20    2    2     14.01      0.00
  -18    2    2      2.35      0.00
  -14    2    2    -20.42      0.00
  -10    2    2     20.54      0.00
   -8    2    2     38.04      0.00
   -6    2    2    -72.33      0.00
   -4    2    2     74.89      0.00
   -2    2    2     34.53      0.00
    4    2    2    180.84      0.00
  -33    1    2     15.84      0.00
  -31    1    2     10.45      0.00
  -29    1    2    -24.54      0.00
  -27    1    2      4.01      0.00
  -25    1    2      2.93      0.00
  -21    1    2    -11.70      0.00
  -19    1    2     15.40      0.00
  -17    1    2     -9.02      0.00
    3    1    2   -172.02      0.00
  -32    0    2     11.00      0.00
  -30    0    2     26.74      0.00
  -28    0    2      7.61      0.00
  -26    0    2     23.29      0.00
  -24    0    2      9.87      0.00
  -22    0    2      4.09      0.00
  -20    0    2    -29.65      0.00
  -18    0    2    -16.94      0.00
  -16    0    2    -10.95      0.00
  -12    0    2    -15.20      0.00
  -10    0    2     42.97      0.00
   -8    0    2    -48.63      0.00
   -6    0    2    -94.74      0.00
   -4    0    2    237.50      0.00
    4    0    2    -18.65      0.00
    6    0    2     75.73      0.00
    8    0    2   -176.69      0.00
   10    0    2     29.45      0.00
   12    0    2     15.41      0.00
   14    0    2     -8.96      0.00
   16    0    2      4.21      0.00
   18    0    2    -10.10      0.00
   20    0    2     26.72      0.00
   22    0    2     15.14      0.00
   24    0    2     21.66      0.00
   26    0    2    -25.43      0.00
   28    0    2    -19.29      0.00
   30    0    2     -2.48      0.00
   32    0    2    -12.51      0.00
  -23    1    2      1.08      0.00
  -15    1    2     11.56      0.00
  -13    1    2     20.84      0.00
  -11    1    2     -8.18      0.00
   -9    1    2    -28.49      0.00
   -7    1    2   -115.94      0.00
   -5    1    2     75.61      0.00
   -3    1    2    119.39      0.00
    5    1    2   -145.70      0.00
    7    1    2     56.14      0.00
    9    1    2     32.25      0.00
   11    1    2     18.34      0.00
   13    1    2      6.28      0.00
   15    1    2     -2.51      0.00
   17    1    2      4.17      0.00
   19    1    2     -2.35      0.00
   21    1    2      1.83      0.00
   23    1    2    -16.07      0.00
   25    1    2     15.34      0.00
   27    1    2    -22.04      0.00
   29    1    2      7.10      0.00
   31    1    2     28.40      0.00
   33    1    2    -11.93      0.00
  -32    2    2     -0.61      0.00
  -22    2    2     -4.09      0.00
  -16    2    2     -8.42      0.00
  -12    2    2     14.36      0.00
    0    2    2   -442.57      0.00
    2    2    2     32.68      0.00
    6    2    2    -40.96      0.00
    8    2    2     -9.21      0.00
   10    2    2     -6.04      0.00
   12    2    2      9.56      0.00
   14    2    2     -1.52      0.00
   16    2    2    -16.96      0.00
   18    2    2    -14.92      0.00
   20    2    2     15.25      0.00
   22    2    2     -2.26      0.00
   24    2    2    -11.45      0.00
   26    2    2     12.30      0.00
   28    2    2     -0.88      0.00
   30    2    2      4.20      0.00
   32    2    2      3.30      0.00
  -29    3    2     -0.55      0.00
  -19    3    2      3.37      0.00
  -11    3    2     -9.24      0.00
    3    3    2    131.75      0.00
    5    3    2     32.74      0.00
    7    3    2     12.80      0.00
    9    3    2    -33.96      0.00
   11    3    2    -14.68      0.00
   13    3    2     27.88      0.00
   15    3    2    -13.53      0.00
   17    3    2    -12.27      0.00
   19    3    2     11.32      0.00
   21    3    2     10.53      0.00
   23    3    2     -3.67      0.00
   25    3    2      3.10      0.00
   27    3    2    -31.01      0.00
   29    3    2     11.39      0.00
   31    3    2     14.66      0.00
   33    3    2    -10.26      0.00
  -18    4    2     15.90      0.00
  -16    4    2     -0.86      0.00
  -10    4    2     18.06      0.00
   -8    4    2     19.16      0.00
   -6    4    2     -7.58      0.00
    0    4    2    175.67      0.00
    2    4    2      5.53      0.00
    4    4    2   -116.70      0.00
    6    4    2     39.98      0.00
   10    4    2    -39.40      0.00
   12    4    2      0.68      0.00
   14    4    2     25.87      0.00
   16    4    2     17.17      0.00
   18    4    2    -15.74      0.00
   20    4    2    -17.06      0.00
   22    4    2    -19.70      0.00
   24    4    2     19.69      0.00
   26    4    2     24.33      0.00
   28    4    2     -0.80      0.00
   30    4    2    -29.10      0.00
   32    4    2      4.12      0.00
  -19    5    2      9.49      0.00
  -17    5    2      5.55      0.00
  -11    5    2     43.17      0.00
    3    5    2     24.76      0.00
    5    5    2     84.10      0.00
    9    5    2    -72.87      0.00
   11    5    2     26.27      0.00
   15    5    2     16.04      0.00
   17    5    2    -23.83      0.00
   19    5    2      0.56      0.00
   21    5    2      9.30      0.00
   23    5    2     -8.45      0.00
   25    5    2     13.72      0.00
   27    5    2     -1.93      0.00
   29    5    2     -5.75      0.00
   31    5    2      7.49      0.00
  -32    6    2     16.47      0.00
  -18    6    2    -14.56      0.00
   -8    6    2     44.39      0.00
   -6    6    2      0.38      0.00
    2    6    2    -39.06      0.00
    8    6    2    -29.98      0.00
   10    6    2    -10.65      0.00
   14    6    2    -18.49      0.00
   16    6    2     13.59      0.00
   20    6    2      6.44      0.00
   22    6    2     12.45      0.00
   24    6    2     -1.26      0.00
   26    6    2    -11.63      0.00
   28    6    2      5.39      0.00
   30    6    2     -0.34      0.00
   32    6    2     10.46      0.00
  -31    7    2      0.44      0.00
  -23    7    2    -17.51      0.00
  -19    7    2     13.26      0.00
  -15    7    2    -16.02      0.00
  -11    7    2     44.90      0.00
   -9    7    2    -33.11      0.00
   -7    7    2     20.19      0.00
   -5    7    2    -11.06      0.00
    1    7    2     26.86      0.00
    3    7    2    -49.91      0.00
    5    7    2    -22.65      0.00
    9    7    2      3.16      0.00
   19    7    2     13.12      0.00
   21    7    2     -9.39      0.00
   23    7    2     -1.21      0.00
   25    7    2      9.12      0.00
   27    7    2     -2.80      0.00
   29    7    2    -20.58      0.00
   31    7    2     26.05      0.00
  -32    8    2    -14.40      0.00
  -30    8    2     -4.48      0.00
  -28    8    2      4.51      0.00
  -20    8    2     17.62      0.00
  -18    8    2     -6.44      0.00
  -14    8    2     29.83      0.00
  -12    8    2      5.47      0.00
  -10    8    2    -18.99      0.00
   -8    8    2    -35.96      0.00
   -6    8    2     10.73      0.00
   -4    8    2     19.14      0.00
    4    8    2    -36.25      0.00
    6    8    2     17.34      0.00
    8    8    2     47.52      0.00
   10    8    2     -8.67      0.00
   12    8    2    -38.76      0.00
   14    8    2     54.31      0.00
   16    8    2    -11.33      0.00
   18    8    2     -4.61      0.00
   20    8    2      5.41      0.00
   22    8    2     -5.28      0.00
   24    8    2     -3.24      0.00
   26    8    2      3.13      0.00
   28    8    2     -4.13      0.00
   30    8    2      6.67      0.00
  -31    9    2     15.00      0.00
  -29    9    2    -15.21      0.00
  -27    9    2      2.05      0.00
  -25    9    2      8.09      0.00
  -23    9    2      7.13      0.00
  -21    9    2    -21.56      0.00
  -19    9    2     -8.63      0.00
  -17    9    2     -2.43      0.00
  -15    9    2     31.66      0.00
  -13    9    2    -27.52      0.00
  -11    9    2     27.79      0.00
   -9    9    2    -26.68      0.00
   -7    9    2    -42.15      0.00
   -5    9    2     52.88      0.00
   -1    9    2      3.14      0.00
    1    9    2     -6.87      0.00
    3    9    2     24.24      0.00
    5    9    2      4.51      0.00
    7    9    2     -8.06      0.00
    9    9    2    -22.01      0.00
   11    9    2     36.56      0.00
   13    9    2     12.99      0.00
   15    9    2    -24.52      0.00
   17    9    2    -13.85      0.00
   19    9    2     18.01      0.00
   21    9    2     -5.57      0.00
   23    9    2      5.29      0.00
   27    9    2     -5.19      0.00
   29    9    2     -3.93      0.00
   31    9    2      1.03      0.00
  -30   10    2    -10.81      0.00
  -28   10    2      1.45      0.00
  -26   10    2     -2.16      0.00
  -24   10    2     12.81      0.00
  -22   10    2      4.83      0.00
  -20   10    2      1.60      0.00
  -18   10    2     -8.86      0.00
  -16   10    2     12.06      0.00
  -14   10    2    -10.48      0.00
  -12   10    2    -18.94      0.00
  -10   10    2     30.09      0.00
   -6   10    2      2.41      0.00
   -4   10    2     -8.72      0.00
    0   10    2    -37.61      0.00
    6   10    2     -6.36      0.00
    8   10    2     -8.81      0.00
   10   10    2     -6.39      0.00
   12   10    2     13.75      0.00
   14   10    2    -15.54      0.00
   16   10    2      4.09      0.00
   18   10    2      2.71      0.00
   20   10    2    -16.24      0.00
   22   10    2     13.43      0.00
   24   10    2    -23.61      0.00
   26   10    2     13.43      0.00
   28   10    2      6.46      0.00
   30   10    2     -2.94      0.00
  -29   11    2     -7.04      0.00
  -27   11    2      7.21      0.00
  -25   11    2    -10.49      0.00
  -23   11    2     16.61      0.00
  -21   11    2     -0.95      0.00
  -19   11    2     -7.89      0.00
  -17   11    2     -9.33      0.00
  -15   11    2     -0.02      0.00
  -13   11    2     14.90      0.00
  -11   11    2    -32.98      0.00
   -9   11    2     44.84      0.00
   -5   11    2    -21.07      0.00
    1   11    2    -12.34      0.00
    5   11    2    -25.27      0.00
    7   11    2     32.95      0.00
    9   11    2      6.13      0.00
   11   11    2     -8.58      0.00
   13   11    2     -5.57      0.00
   15   11    2     13.61      0.00
   17   11    2     -8.82      0.00
   19   11    2     -5.74      0.00
   21   11    2     14.28      0.00
   23   11    2     -4.45      0.00
   25   11    2    -13.82      0.00
   27   11    2     18.00      0.00
   29   11    2    -11.48      0.00
  -30   12    2    -11.31      0.00
  -28   12    2     11.80      0.00
  -26   12    2      1.71      0.00
  -24   12    2      4.29      0.00
  -22   12    2    -18.97      0.00
  -20   12    2     -8.67      0.00
  -18   12    2     10.59      0.00
  -16   12    2     -2.46      0.00
  -14   12    2     -5.11      0.00
  -12   12    2      3.75      0.00
  -10   12    2    -13.11      0.00
   -6   12    2     -2.68      0.00
   -4   12    2     19.88      0.00
    0   12    2     10.06      0.00
    2   12    2     -4.66      0.00
    6   12    2     -2.03      0.00
    8   12    2    -98.90      0.00
   10   12    2     17.03      0.00
   12   12    2     34.16      0.00
   14   12    2    -12.65      0.00
   16   12    2     10.80      0.00
   18   12    2     -1.15      0.00
   20   12    2     21.78      0.00
   22   12    2     -8.75      0.00
   24   12    2      0.61      0.00
   26   12    2    -11.57      0.00
   28   12    2      4.83      0.00
  -29   13    2     12.44      0.00
  -27   13    2     -5.67      0.00
  -25   13    2     -4.55      0.00
  -23   13    2      6.26      0.00
  -21   13    2     -2.34      0.00
  -19   13    2     -7.21      0.00
  -17   13    2     16.88      0.00
  -15   13    2     -3.22      0.00
  -13   13    2    -10.92      0.00
  -11   13    2    -32.81      0.00
   -9   13    2     68.50      0.00
   -7   13    2    -39.45      0.00
   -5   13    2     -6.70      0.00
   -1   13    2      4.57      0.00
    1   13    2      0.28      0.00
    5   13    2      1.67      0.00
    7   13    2     -2.94      0.00
    9   13    2     -0.34      0.00
   11   13    2    -10.75      0.00
   13   13    2     10.46      0.00
   15   13    2      4.74      0.00
   17   13    2     -8.40      0.00
   19   13    2      6.05      0.00
   21   13    2    -16.89      0.00
   23   13    2      6.26      0.00
   27   13    2     21.19      0.00
   29   13    2     -7.34      0.00
  -28   14    2      5.54      0.00
  -26   14    2     14.34      0.00
  -24   14    2    -12.19      0.00
  -22   14    2     -8.48      0.00
  -20   14    2     20.18      0.00
  -18   14    2      0.80      0.00
  -16   14    2     10.16      0.00
  -14   14    2     -2.93      0.00
  -12   14    2     10.42      0.00
  -10   14    2     -0.44      0.00
   -4   14    2     14.27      0.00
    0   14    2    -54.54      0.00
    2   14    2    -17.94      0.00
    6   14    2     12.53      0.00
    8   14    2    -21.24      0.00
   10   14    2     38.50      0.00
   12   14    2     10.32      0.00
   14   14    2    -17.75      0.00
   16   14    2     -0.30      0.00
   18   14    2     -4.37      0.00
   20   14    2     -4.59      0.00
   22   14    2     11.30      0.00
   24   14    2    -13.54      0.00
   26   14    2     17.81      0.00
   28   14    2     -1.68      0.00
  -27   15    2     -2.13      0.00
  -25   15    2    -12.17      0.00
  -23   15    2      5.76      0.00
  -21   15    2      1.60      0.00
  -19   15    2     17.87      0.00
  -17   15    2    -14.35      0.00
  -15   15    2     -9.04      0.00
  -13   15    2     11.03      0.00
  -11   15    2      1.10      0.00
   -9   15    2     38.73      0.00
   -7   15    2    -12.38      0.00
   -5   15    2    -16.02      0.00
   -3   15    2    -10.77      0.00
   -1   15    2    -25.15      0.00
    1   15    2      2.18      0.00
    5   15    2      7.01      0.00
    7   15    2      5.94      0.00
    9   15    2     20.69      0.00
   11   15    2    -21.30      0.00
   13   15    2     -4.39      0.00
   15   15    2     -3.27      0.00
   17   15    2     17.57      0.00
   19   15    2     -0.03      0.00
   21   15    2     -8.45      0.00
   23   15    2     11.41      0.00
   27   15    2     10.99      0.00
  -26   16    2    -15.63      0.00
  -24   16    2      2.07      0.00
  -22   16    2     -2.20      0.00
  -20   16    2     14.22      0.00
  -18   16    2    -15.97      0.00
  -16   16    2    -21.80      0.00
  -14   16    2     26.30      0.00
  -12   16    2     -2.33      0.00
  -10   16    2      8.25      0.00
   -8   16    2    -26.63      0.00
   -6   16    2     11.41      0.00
   -2   16    2     -9.98      0.00
    0   16    2      4.65      0.00
    2   16    2     19.35      0.00
    6   16    2     -1.56      0.00
    8   16    2    -17.47      0.00
   10   16    2     21.51      0.00
   12   16    2     -5.21      0.00
   14   16    2    -29.91      0.00
   16   16    2    -11.44      0.00
   18   16    2     11.15      0.00
   20   16    2     33.65      0.00
   22   16    2    -20.85      0.00
   24   16    2     -4.65      0.00
   26   16    2      8.13      0.00
  -25   17    2     15.60      0.00
  -23   17    2      6.41      0.00
  -21   17    2     -4.54      0.00
  -19   17    2    -15.26      0.00
  -17   17    2     -9.41      0.00
  -15   17    2     -0.64      0.00
  -13   17    2     -6.01      0.00
  -11   17    2      2.62      0.00
   -9   17    2      6.60      0.00
   -3   17    2     10.99      0.00
   -1   17    2    -21.65      0.00
    1   17    2      2.17      0.00
    5   17    2     12.30      0.00
    7   17    2      2.52      0.00
    9   17    2    -24.66      0.00
   11   17    2     26.29      0.00
   13   17    2     14.30      0.00
   15   17    2    -17.61      0.00
   17   17    2    -23.88      0.00
   19   17    2     -5.52      0.00
   21   17    2     35.04      0.00
   23   17    2    -18.01      0.00
   25   17    2      2.60      0.00
  -24   18    2     -5.04      0.00
  -22   18    2     10.89      0.00
  -20   18    2    -18.67      0.00
  -18   18    2      9.69      0.00
  -16   18    2     -3.74      0.00
  -14   18    2     26.06      0.00
  -12   18    2      3.41      0.00
  -10   18    2      0.36      0.00
   -8   18    2    -24.08      0.00
   -6   18    2      8.04      0.00
   -4   18    2     -0.57      0.00
   -2   18    2     12.76      0.00
    2   18    2      4.54      0.00
    4   18    2     -8.07      0.00
    6   18    2     -4.57      0.00
   10   18    2      5.02      0.00
   12   18    2    -11.15      0.00
   14   18    2     32.01      0.00
   16   18    2    -14.23      0.00
   18   18    2      5.32      0.00
   20   18    2      5.32      0.00
   22   18    2    -13.12      0.00
   24   18    2      0.91      0.00
  -23   19    2      0.39      0.00
  -21   19    2     23.46      0.00
  -19   19    2     -0.60      0.00
  -17   19    2     10.10      0.00
  -15   19    2    -11.18      0.00
  -13   19    2      7.42      0.00
  -11   19    2    -27.60      0.00
   -9   19    2     16.92      0.00
   -7   19    2     20.66      0.00
   -3   19    2    -29.05      0.00
    1   19    2     15.83      0.00
    3   19    2    -22.31      0.00
    5   19    2     12.67      0.00
    9   19    2     11.41      0.00
   11   19    2     -4.68      0.00
   13   19    2    -34.53      0.00
   15   19    2     11.07      0.00
   17   19    2      6.38      0.00
   19   19    2     16.65      0.00
   21   19    2    -31.29      0.00
   23   19    2     23.93      0.00
  -22   20    2      0.91      0.00
  -20   20    2      8.54      0.00
  -18   20    2      9.87      0.00
  -16   20    2     -3.72      0.00
  -14   20    2    -16.05      0.00
  -12   20    2     -0.63      0.00
  -10   20    2      2.26      0.00
   -8   20    2    -25.25      0.00
   -6   20    2     13.66      0.00
   -4   20    2    -12.95      0.00
   -2   20    2      3.97      0.00
    0   20    2      8.88      0.00
    2   20    2     -2.66      0.00
    4   20    2    -22.18      0.00
    6   20    2      0.03      0.00
   10   20    2      0.60      0.00
   12   20    2      5.01      0.00
   14   20    2     26.36      0.00
   16   20    2      0.83      0.00
   18   20    2     -5.87      0.00
   20   20    2      0.70      0.00
  -19   21    2     -5.68      0.00
  -17   21    2     -3.49      0.00
  -15   21    2      0.82      0.00
  -13   21    2     12.33      0.00
  -11   21    2     13.38      0.00
   -9   21    2    -12.35      0.00
   -7   21    2     11.45      0.00
   -5   21    2     28.31      0.00
   -3   21    2    -24.12      0.00
   -1   21    2    -35.39      0.00
    1   21    2      5.43      0.00
    3   21    2      7.82      0.00
    5   21    2    -14.30      0.00
    7   21    2      5.35      0.00
   11   21    2      9.92      0.00
   15   21    2     14.52      0.00
   17   21    2      2.47      0.00
   19   21    2     -6.02      0.00
  -18   22    2     14.30      0.00
  -16   22    2      0.03      0.00
  -14   22    2     11.28      0.00
  -12   22    2    -29.10      0.00
  -10   22    2      2.16      0.00
   -8   22    2     14.17      0.00
   -4   22    2     10.66      0.00
    0   22    2      7.55      0.00
    2   22    2     14.90      0.00
    4   22    2     11.62      0.00
    6   22    2     -3.30      0.00
    8   22    2     -7.64      0.00
   14   22    2     -4.16      0.00
   16   22    2     14.79      0.00
   18   22    2     -9.99      0.00
  -15   23    2    -20.54      0.00
  -13   23    2      1.98      0.00
  -11   23    2     -8.39      0.00
   -9   23    2      1.55      0.00
   -7   23    2     -5.17      0.00
   -1   23    2     16.33      0.00
    1   23    2     22.38      0.00
    3   23    2    -14.25      0.00
    5   23    2     -9.73      0.00
    7   23    2     27.28      0.00
    9   23    2     -2.12      0.00
   11   23    2     12.34      0.00
   15   23    2    -10.75      0.00
  -14   24    2      2.90      0.00
  -12   24    2     18.82      0.00
  -10   24    2    -13.37      0.00
   -8   24    2     10.23      0.00
   -4   24    2     13.90      0.00
   -2   24    2     -5.16      0.00
    2   24    2      9.50      0.00
    6   24    2    -11.50      0.00
    8   24    2      5.72      0.00
   10   24    2     14.45      0.00
   12   24    2      2.69      0.00
  -11   25    2      3.33      0.00
   -9   25    2     13.63      0.00
   -5   25    2    -25.85      0.00
   -3   25    2      7.85      0.00
   -1   25    2     19.56      0.00
    3   25    2    -17.09      0.00
    7   25    2     -3.70      0.00
    9   25    2     -9.11      0.00
   -2   26    2     -0.89      0.00
    0   26    2     -1.84      0.00
    2   26    2      4.07      0.00
    4   26    2     18.36      0.00
    0   26    3    -17.69      0.00
   -1   25    3     -1.72      0.00
    1   25    3     12.69      0.00
   -6   24    3     12.56      0.00
    0   24    3     -5.47      0.00
    2   24    3     -2.82      0.00
   -7   23    3     -5.99      0.00
   -5   23    3     13.49      0.00
   -1   23    3     -2.06      0.00
   -4   22    3    -21.85      0.00
    0   22    3     19.25      0.00
   -1   21    3     22.35      0.00
   13   21    3     25.12      0.00
   -2   20    3      3.97      0.00
   12   20    3    -22.89      0.00
   -3   19    3     12.04      0.00
    2   18    3     -5.12      0.00
   -5   17    3      5.60      0.00
   -1   17    3     15.46      0.00
   25   17    3      0.18      0.00
   -8   16    3     -2.26      0.00
   -6   16    3    -14.40      0.00
    3   15    3     14.58      0.00
   25   15    3      8.91      0.00
   -2   14    3    -22.10      0.00
    4   14    3    -16.92      0.00
   14   14    3    -12.13      0.00
   -7   13    3     23.35      0.00
    3   13    3     29.85      0.00
   25   13    3     -1.71      0.00
   -8   12    3    -47.99      0.00
   -2   12    3    -18.44      0.00
    0   12    3    -24.19      0.00
    4   12    3     23.49      0.00
   14   12    3      5.80      0.00
   -7   11    3    -27.16      0.00
   -5   11    3     15.31      0.00
   -3   11    3     21.36      0.00
    1   11    3     23.55      0.00
    3   11    3     25.74      0.00
   -8   10    3    -19.01      0.00
   -2   10    3      5.47      0.00
    2   10    3     22.76      0.00
  -19    9    3    -14.23      0.00
  -17    9    3     20.19      0.00
   -3    9    3     -0.27      0.00
    3    9    3    -12.30      0.00
    9    9    3     -7.63      0.00
   25    9    3     12.45      0.00
  -24    8    3      8.65      0.00
  -22    8    3      8.66      0.00
  -18    8    3     -5.68      0.00
  -16    8    3    -12.97      0.00
  -14    8    3    -42.25      0.00
   -4    8    3     -8.42      0.00
   -2    8    3    -11.55      0.00
    2    8    3    -34.97      0.00
   10    8    3     11.50      0.00
   14    8    3    -42.83      0.00
  -27    7    3      2.16      0.00
  -25    7    3    -20.50      0.00
  -21    7    3      7.47      0.00
  -17    7    3     13.52      0.00
  -15    7    3     40.81      0.00
  -13    7    3    -65.70      0.00
  -11    7    3     -7.87      0.00
   -5    7    3     27.57      0.00
   -3    7    3     -2.71      0.00
    1    7    3   -102.45      0.00
    3    7    3     29.48      0.00
    9    7    3    -32.04      0.00
   13    7    3     22.86      0.00
   25    7    3     -9.57      0.00
  -30    6    3      8.67      0.00
  -28    6    3     34.13      0.00
  -26    6    3    -11.24      0.00
  -24    6    3    -10.34      0.00
  -20    6    3      5.83      0.00
  -16    6    3    -28.58      0.00
  -14    6    3     16.04      0.00
  -10    6    3    -45.96      0.00
   -8    6    3    -73.62      0.00
   -6    6    3      9.21      0.00
   -4    6    3     68.50      0.00
   -2    6    3    -71.52      0.00
    2    6    3     -2.25      0.00
    6    6    3    -30.95      0.00
   10    6    3    -12.80      0.00
   14    6    3     85.67      0.00
  -31    5    3     -9.98      0.00
  -29    5    3      3.53      0.00
  -27    5    3      8.97      0.00
  -25    5    3     -1.10      0.00
  -21    5    3     -3.39      0.00
  -15    5    3     17.08      0.00
  -13    5    3    -14.52      0.00
  -11    5    3     21.78      0.00
   -9    5    3     28.56      0.00
   -7    5    3     -3.11      0.00
   -3    5    3     15.92      0.00
   -1    5    3     17.26      0.00
   11    5    3      8.10      0.00
  -32    4    3     -7.90      0.00
  -30    4    3     -8.16      0.00
  -28    4    3     -8.90      0.00
  -26    4    3     -3.93      0.00
  -24    4    3      1.34      0.00
  -20    4    3      9.62      0.00
  -14    4    3    -15.30      0.00
  -12    4    3    -13.57      0.00
   -8    4    3    -24.86      0.00
   -4    4    3    -29.37      0.00
   -2    4    3     79.08      0.00
    2    4    3     89.18      0.00
    4    4    3     67.92      0.00
    8    4    3    -50.83      0.00
  -33    3    3     19.46      0.00
  -27    3    3     -4.11      0.00
  -25    3    3      1.62      0.00
  -23    3    3      2.03      0.00
  -21    3    3     21.15      0.00
  -15    3    3    -14.95      0.00
  -13    3    3     15.63      0.00
   -9    3    3     -1.75      0.00
   -7    3    3    -43.22      0.00
   -3    3    3    -57.65      0.00
   -1    3    3   -132.84      0.00
  -32    2    3      2.48      0.00
  -30    2    3      6.90      0.00
  -28    2    3      0.66      0.00
  -26    2    3      3.70      0.00
  -24    2    3    -13.77      0.00
  -22    2    3     -2.15      0.00
  -20    2    3     10.77      0.00
  -18    2    3     -4.67      0.00
  -14    2    3    -28.33      0.00
  -12    2    3     -3.41      0.00
   -8    2    3    -21.93      0.00
   -6    2    3     64.10      0.00
   -4    2    3     81.46      0.00
   -2    2    3    -32.78      0.00
    2    2    3     64.70      0.00
    4    2    3    -67.89      0.00
    8    2    3      9.58      0.00
  -29    1    3     -4.96      0.00
  -27    1    3     10.59      0.00
  -25    1    3      2.22      0.00
  -23    1    3    -14.27      0.00
  -21    1    3     -7.50      0.00
  -17    1    3      1.11      0.00
  -15    1    3     11.99      0.00
  -13    1    3     15.55      0.00
  -11    1    3     12.38      0.00
   -9    1    3    -62.65      0.00
   -7    1    3    -16.92      0.00
   -5    1    3     98.84      0.00
   -1    1    3      4.78      0.00
    3    1    3    -72.77      0.00
  -32    0    3    -23.19      0.00
  -30    0    3    -32.93      0.00
  -28    0    3     36.76      0.00
  -26    0    3      7.67      0.00
  -24    0    3      7.72      0.00
  -22    0    3    -12.43      0.00
  -20    0    3     12.77      0.00
  -18    0    3    -14.82      0.00
  -16    0    3      0.71      0.00
  -12    0    3     12.86      0.00
  -10    0    3    -21.49      0.00
   -8    0    3    -51.00      0.00
   -6    0    3    150.79      0.00
   -4    0    3   -151.35      0.00
   -2    0    3     26.09      0.00
    0    0    3     -2.45      0.00
    2    0    3   -349.43      0.00
    4    0    3    131.70      0.00
    6    0    3     43.70      0.00
    8    0    3     39.14      0.00
   10    0    3    -13.46      0.00
   12    0    3     18.32      0.00
   14    0    3      5.88      0.00
   16    0    3     -9.59      0.00
   18    0    3    -13.76      0.00
   20    0    3      2.63      0.00
   22    0    3     11.46      0.00
   24    0    3     27.09      0.00
   26    0    3    -16.41      0.00
   28    0    3      1.60      0.00
   30    0    3      2.73      0.00
   32    0    3    -16.99      0.00
  -31    1    3     -1.04      0.00
  -19    1    3    -10.57      0.00
   -3    1    3    -66.25      0.00
    1    1    3    194.36      0.00
    5    1    3   -125.36      0.00
    7    1    3    -74.81      0.00
    9    1    3    108.73      0.00
   11    1    3      8.66      0.00
   13    1    3     -4.79      0.00
   15    1    3    -19.97      0.00
   17    1    3      0.52      0.00
   19    1    3     27.80      0.00
   21    1    3     -7.63      0.00
   23    1    3     -4.75      0.00
   25    1    3    -18.34      0.00
   27    1    3      4.53      0.00
   29    1    3      7.26      0.00
   31    1    3     -1.23      0.00
   33    1    3      2.88      0.00
  -16    2    3     14.31      0.00
  -10    2    3     -5.82      0.00
    0    2    3     26.75      0.00
    6    2    3     84.91      0.00
   10    2    3    -12.86      0.00
   12    2    3    -18.97      0.00
   14    2    3    -23.51      0.00
   16    2    3     13.16      0.00
   18    2    3     20.43      0.00
   20    2    3     -5.35      0.00
   22    2    3    -20.15      0.00
   24    2    3      9.15      0.00
   26    2    3    -28.77      0.00
   28    2    3     31.09      0.00
   30    2    3     -0.98      0.00
   32    2    3    -16.92      0.00
  -31    3    3     11.82      0.00
  -29    3    3    -21.40      0.00
  -19    3    3     -1.31      0.00
  -17    3    3     -0.29      0.00
  -11    3    3     28.92      0.00
   -5    3    3     30.44      0.00
    1    3    3      7.54      0.00
    3    3    3    163.72      0.00
    5    3    3     45.73      0.00
    7    3    3     10.36      0.00
    9    3    3    -92.93      0.00
   11    3    3     -2.85      0.00
   13    3    3     27.89      0.00
   15    3    3     -5.64      0.00
   17    3    3    -11.22      0.00
   19    3    3      5.36      0.00
   21    3    3      3.79      0.00
   23    3    3     16.30      0.00
   25    3    3      1.91      0.00
   27    3    3    -20.91      0.00
   29    3    3    -10.27      0.00
   31    3    3     33.31      0.00
   33    3    3      0.11      0.00
  -22    4    3     -3.81      0.00
  -18    4    3      5.05      0.00
  -16    4    3      9.72      0.00
  -10    4    3      3.73      0.00
   -6    4    3     44.39      0.00
    0    4    3   -228.28      0.00
    6    4    3    -79.89      0.00
   10    4    3     35.37      0.00
   12    4    3     30.94      0.00
   14    4    3    -22.65      0.00
   16    4    3    -21.78      0.00
   18    4    3     11.95      0.00
   20    4    3     -8.40      0.00
   22    4    3     -0.76      0.00
   24    4    3     -8.63      0.00
   26    4    3     -7.02      0.00
   28    4    3     29.69      0.00
   30    4    3     12.76      0.00
   32    4    3    -21.63      0.00
  -23    5    3      2.11      0.00
  -19    5    3     -8.06      0.00
  -17    5    3    -10.58      0.00
   -5    5    3    -50.85      0.00
    1    5    3    -20.89      0.00
    3    5    3     11.25      0.00
    5    5    3     21.22      0.00
    7    5    3    -57.33      0.00
    9    5    3      5.97      0.00
   13    5    3     23.83      0.00
   15    5    3     15.48      0.00
   17    5    3    -23.97      0.00
   19    5    3    -14.17      0.00
   21    5    3     -0.42      0.00
   23    5    3     23.38      0.00
   25    5    3      3.94      0.00
   27    5    3     -6.75      0.00
   29    5    3    -18.23      0.00
   31    5    3     12.64      0.00
  -32    6    3    -18.99      0.00
  -22    6    3     13.14      0.00
  -18    6    3     -2.94      0.00
  -12    6    3     75.97      0.00
    0    6    3    108.85      0.00
    4    6    3     14.90      0.00
    8    6    3      4.53      0.00
   12    6    3    -25.58      0.00
   16    6    3    -31.15      0.00
   18    6    3      4.73      0.00
   20    6    3     -6.34      0.00
   22    6    3      7.25      0.00
   24    6    3     22.43      0.00
   26    6    3     -6.86      0.00
   28    6    3    -21.80      0.00
   30    6    3      8.59      0.00
   32    6    3    -15.34      0.00
  -31    7    3    -12.76      0.00
  -29    7    3      6.16      0.00
  -23    7    3      2.80      0.00
  -19    7    3    -21.59      0.00
   -9    7    3     41.86      0.00
   -7    7    3    -10.13      0.00
   -1    7    3     70.81      0.00
    5    7    3      9.72      0.00
    7    7    3     25.31      0.00
   11    7    3     -4.27      0.00
   15    7    3    -31.77      0.00
   17    7    3      6.04      0.00
   19    7    3     16.83      0.00
   21    7    3     -1.52      0.00
   23    7    3     -5.48      0.00
   27    7    3     -1.53      0.00
   29    7    3     18.32      0.00
   31    7    3    -10.92      0.00
  -32    8    3      4.43      0.00
  -30    8    3    -20.96      0.00
  -28    8    3      1.38      0.00
  -26    8    3     -4.31      0.00
  -20    8    3     15.26      0.00
  -12    8    3     42.78      0.00
  -10    8    3    -28.33      0.00
   -8    8    3     13.07      0.00
   -6    8    3     24.06      0.00
    0    8    3    -23.68      0.00
    4    8    3     14.27      0.00
    6    8    3      5.00      0.00
    8    8    3     26.02      0.00
   12    8    3    -10.59      0.00
   16    8    3      2.48      0.00
   18    8    3     26.35      0.00
   20    8    3    -16.35      0.00
   22    8    3     14.91      0.00
   24    8    3    -11.14      0.00
   26    8    3    -17.85      0.00
   28    8    3     12.08      0.00
   30    8    3     28.97      0.00
  -31    9    3      2.35      0.00
  -29    9    3      6.53      0.00
  -27    9    3     -6.00      0.00
  -25    9    3     -0.60      0.00
  -23    9    3      3.62      0.00
  -21    9    3      5.98      0.00
  -15    9    3    -17.62      0.00
  -13    9    3     32.40      0.00
  -11    9    3    -10.01      0.00
   -9    9    3    -32.56      0.00
   -7    9    3     19.86      0.00
   -5    9    3    -11.84      0.00
   -1    9    3     -9.08      0.00
    1    9    3    -22.84      0.00
    5    9    3     16.81      0.00
    7    9    3     27.84      0.00
   11    9    3    -13.53      0.00
   13    9    3      4.78      0.00
   15    9    3      2.89      0.00
   17    9    3    -13.73      0.00
   19    9    3     -9.01      0.00
   21    9    3     21.38      0.00
   23    9    3    -10.20      0.00
   27    9    3     -7.61      0.00
   29    9    3     -2.17      0.00
   31    9    3      9.85      0.00
  -30   10    3    -21.34      0.00
  -28   10    3      9.89      0.00
  -26   10    3      0.95      0.00
  -24   10    3     -5.30      0.00
  -22   10    3    -27.62      0.00
  -20   10    3      4.67      0.00
  -18   10    3     10.91      0.00
  -16   10    3     13.45      0.00
  -14   10    3      6.07      0.00
  -12   10    3      8.48      0.00
  -10   10    3      1.98      0.00
   -6   10    3     14.55      0.00
   -4   10    3     -6.12      0.00
    0   10    3     15.62      0.00
    4   10    3    -34.35      0.00
    6   10    3      3.31      0.00
    8   10    3    -12.79      0.00
   10   10    3     12.15      0.00
   12   10    3     -8.16      0.00
   14   10    3      4.98      0.00
   16   10    3      1.23      0.00
   18   10    3      0.87      0.00
   20   10    3     11.94      0.00
   22   10    3     -6.27      0.00
   24   10    3     -2.52      0.00
   26   10    3     -0.09      0.00
   28   10    3    -10.85      0.00
   30   10    3     -1.27      0.00
  -29   11    3     29.29      0.00
  -27   11    3     -3.83      0.00
  -25   11    3     24.50      0.00
  -23   11    3    -16.45      0.00
  -21   11    3     -7.86      0.00
  -19   11    3     -4.83      0.00
  -17   11    3     -1.86      0.00
  -15   11    3     -1.58      0.00
  -13   11    3    -17.14      0.00
  -11   11    3      8.86      0.00
   -9   11    3      9.20      0.00
   -1   11    3      1.37      0.00
    5   11    3    -37.89      0.00
    7   11    3    -52.88      0.00
    9   11    3     24.49      0.00
   11   11    3     50.86      0.00
   13   11    3    -14.18      0.00
   15   11    3     11.56      0.00
   17   11    3     -7.95      0.00
   19   11    3     10.08      0.00
   21   11    3    -19.55      0.00
   23   11    3     -8.68      0.00
   25   11    3      5.22      0.00
   27   11    3     16.33      0.00
   29   11    3     -8.82      0.00
  -30   12    3     -1.41      0.00
  -28   12    3     -2.56      0.00
  -26   12    3      4.57      0.00
  -24   12    3     19.35      0.00
  -22   12    3    -12.73      0.00
  -20   12    3     -6.86      0.00
  -18   12    3     13.40      0.00
  -16   12    3     -3.46      0.00
  -14   12    3     -1.38      0.00
  -12   12    3    -25.87      0.00
  -10   12    3     52.92      0.00
   -6   12    3      3.38      0.00
   -4   12    3     23.77      0.00
    2   12    3      6.11      0.00
    6   12    3     18.04      0.00
    8   12    3    -17.78      0.00
   10   12    3     -9.61      0.00
   12   12    3     12.13      0.00
   16   12    3     -5.62      0.00
   18   12    3      2.07      0.00
   20   12    3    -16.80      0.00
   22   12    3      1.79      0.00
   24   12    3     11.15      0.00
   26   12    3     17.26      0.00
   28   12    3    -23.12      0.00
  -29   13    3      1.48      0.00
  -27   13    3     -6.66      0.00
  -25   13    3    -24.27      0.00
  -23   13    3     -9.34      0.00
  -21   13    3     20.88      0.00
  -19   13    3     20.36      0.00
  -17   13    3      2.13      0.00
  -15   13    3    -15.99      0.00
  -13   13    3     12.90      0.00
  -11   13    3    -11.35      0.00
   -9   13    3      8.80      0.00
   -5   13    3     12.09      0.00
   -3   13    3    -22.19      0.00
   -1   13    3    -25.76      0.00
    1   13    3    -20.25      0.00
    5   13    3    -27.98      0.00
    7   13    3    -15.34      0.00
    9   13    3     55.81      0.00
   11   13    3    -24.62      0.00
   13   13    3    -26.99      0.00
   15   13    3     13.48      0.00
   17   13    3      7.49      0.00
   19   13    3      2.34      0.00
   21   13    3     -0.42      0.00
   23   13    3    -11.01      0.00
   27   13    3      6.54      0.00
  -28   14    3     -5.77      0.00
  -26   14    3     -8.01      0.00
  -24   14    3      2.28      0.00
  -22   14    3      4.59      0.00
  -20   14    3      1.47      0.00
  -18   14    3    -17.32      0.00
  -16   14    3     -5.90      0.00
  -14   14    3     11.41      0.00
  -12   14    3     -6.28      0.00
  -10   14    3     30.19      0.00
   -8   14    3    -49.49      0.00
   -6   14    3     13.94      0.00
   -4   14    3     16.20      0.00
    0   14    3     19.55      0.00
    2   14    3     15.38      0.00
    6   14    3     -4.99      0.00
    8   14    3     -4.66      0.00
   10   14    3     -8.07      0.00
   12   14    3     20.09      0.00
   16   14    3     -1.79      0.00
   18   14    3      6.59      0.00
   20   14    3      7.20      0.00
   22   14    3      2.46      0.00
   24   14    3    -14.99      0.00
   26   14    3     13.93      0.00
   28   14    3     -7.67      0.00
  -27   15    3     -9.34      0.00
  -25   15    3     16.68      0.00
  -23   15    3      7.12      0.00
  -21   15    3      1.87      0.00
  -19   15    3    -30.59      0.00
  -17   15    3      4.75      0.00
  -15   15    3     15.05      0.00
  -13   15    3    -22.63      0.00
  -11   15    3     -9.14      0.00
   -9   15    3      3.22      0.00
   -7   15    3      7.11      0.00
   -5   15    3      6.38      0.00
   -3   15    3     24.58      0.00
   -1   15    3    -29.14      0.00
    1   15    3      3.12      0.00
    5   15    3     11.97      0.00
    7   15    3     -1.83      0.00
    9   15    3     -8.20      0.00
   11   15    3      2.53      0.00
   13   15    3    -11.33      0.00
   15   15    3      4.46      0.00
   17   15    3     -0.88      0.00
   19   15    3     12.99      0.00
   21   15    3     -8.11      0.00
   23   15    3     -4.91      0.00
   27   15    3    -15.77      0.00
  -26   16    3      9.43      0.00
  -24   16    3      1.94      0.00
  -22   16    3     -2.70      0.00
  -20   16    3     -9.86      0.00
  -18   16    3     -4.11      0.00
  -16   16    3     22.21      0.00
  -14   16    3      9.12      0.00
  -12   16    3      8.56      0.00
  -10   16    3      1.82      0.00
   -4   16    3     -9.53      0.00
   -2   16    3    -11.93      0.00
    0   16    3     18.07      0.00
    2   16    3     -4.59      0.00
    4   16    3     18.39      0.00
    6   16    3      7.19      0.00
    8   16    3     -2.14      0.00
   10   16    3      4.28      0.00
   12   16    3     -5.33      0.00
   14   16    3    -21.48      0.00
   16   16    3     -0.51      0.00
   18   16    3     -2.83      0.00
   20   16    3      5.28      0.00
   22   16    3     -4.04      0.00
   24   16    3     10.93      0.00
   26   16    3     -3.67      0.00
  -25   17    3      1.81      0.00
  -23   17    3      3.70      0.00
  -21   17    3     21.28      0.00
  -19   17    3      1.24      0.00
  -17   17    3     -7.55      0.00
  -15   17    3     25.19      0.00
  -13   17    3    -13.76      0.00
  -11   17    3    -10.01      0.00
   -9   17    3    -20.16      0.00
   -7   17    3     20.42      0.00
   -3   17    3    -24.37      0.00
    1   17    3      6.39      0.00
    3   17    3    -18.33      0.00
    5   17    3     -6.94      0.00
    7   17    3      5.67      0.00
    9   17    3     24.06      0.00
   11   17    3    -14.92      0.00
   13   17    3     15.11      0.00
   15   17    3    -17.67      0.00
   17   17    3     22.83      0.00
   19   17    3      4.18      0.00
   21   17    3    -33.82      0.00
   23   17    3     27.91      0.00
  -24   18    3      3.90      0.00
  -22   18    3      4.80      0.00
  -20   18    3    -19.99      0.00
  -18   18    3    -10.40      0.00
  -16   18    3      0.20      0.00
  -14   18    3      4.80      0.00
  -12   18    3     -2.51      0.00
  -10   18    3     15.53      0.00
   -8   18    3    -22.73      0.00
   -6   18    3      3.74      0.00
   -4   18    3      4.93      0.00
   -2   18    3      3.02      0.00
    0   18    3      3.33      0.00
    4   18    3      5.50      0.00
    6   18    3    -10.94      0.00
    8   18    3     -7.26      0.00
   10   18    3      7.39      0.00
   12   18    3     -3.74      0.00
   14   18    3     -6.10      0.00
   16   18    3     11.41      0.00
   18   18    3     16.39      0.00
   20   18    3     -3.53      0.00
   22   18    3      0.64      0.00
   24   18    3     -6.90      0.00
  -23   19    3      3.04      0.00
  -21   19    3    -26.08      0.00
  -19   19    3     11.94      0.00
  -17   19    3     -5.83      0.00
  -15   19    3     -0.69      0.00
  -13   19    3     -5.87      0.00
  -11   19    3     10.19      0.00
   -9   19    3      0.19      0.00
   -7   19    3     14.81      0.00
   -5   19    3     -6.98      0.00
   -1   19    3    -13.88      0.00
    1   19    3     -6.80      0.00
    3   19    3    -10.80      0.00
    5   19    3     11.73      0.00
    7   19    3     -1.29      0.00
    9   19    3    -14.54      0.00
   11   19    3     -0.30      0.00
   13   19    3     27.15      0.00
   15   19    3    -27.72      0.00
   17   19    3      2.02      0.00
   19   19    3    -13.21      0.00
   21   19    3     -3.13      0.00
  -22   20    3     10.64      0.00
  -20   20    3     -0.48      0.00
  -18   20    3     10.26      0.00
  -16   20    3     -4.82      0.00
  -14   20    3      9.42      0.00
  -12   20    3    -18.22      0.00
  -10   20    3      7.19      0.00
   -8   20    3     10.89      0.00
   -6   20    3      5.90      0.00
   -4   20    3    -24.37      0.00
    0   20    3     19.95      0.00
    2   20    3      0.71      0.00
    4   20    3      3.52      0.00
    6   20    3     -2.50      0.00
    8   20    3     -3.72      0.00
   10   20    3    -10.87      0.00
   14   20    3     25.67      0.00
   16   20    3      9.37      0.00
   18   20    3      1.05      0.00
   20   20    3    -21.42      0.00
  -19   21    3     13.37      0.00
  -17   21    3     -6.82      0.00
  -15   21    3    -11.94      0.00
  -13   21    3     -5.45      0.00
  -11   21    3     -2.64      0.00
   -9   21    3     -9.55      0.00
   -7   21    3     15.82      0.00
   -5   21    3     -7.10      0.00
   -3   21    3      8.88      0.00
    1   21    3     -8.10      0.00
    3   21    3     -7.48      0.00
    5   21    3      1.81      0.00
    7   21    3     17.60      0.00
    9   21    3      5.58      0.00
   11   21    3    -14.71      0.00
   15   21    3     -8.81      0.00
   17   21    3    -12.12      0.00
   19   21    3     11.05      0.00
  -18   22    3      6.57      0.00
  -16   22    3     -0.05      0.00
  -14   22    3     -1.51      0.00
  -12   22    3      9.15      0.00
  -10   22    3     -7.15      0.00
   -8   22    3     -2.36      0.00
   -6   22    3     -3.42      0.00
   -2   22    3     -2.10      0.00
    2   22    3    -18.02      0.00
    4   22    3    -15.29      0.00
    6   22    3     12.52      0.00
    8   22    3      7.96      0.00
   10   22    3     15.31      0.00
   12   22    3      1.94      0.00
   14   22    3      0.08      0.00
   16   22    3    -12.87      0.00
   18   22    3      3.52      0.00
  -15   23    3     15.70      0.00
  -13   23    3      1.00      0.00
  -11   23    3     -4.93      0.00
   -9   23    3     15.27      0.00
   -3   23    3    -27.16      0.00
    1   23    3      8.50      0.00
    3   23    3    -15.69      0.00
    5   23    3     -9.97      0.00
    7   23    3    -16.54      0.00
    9   23    3     19.45      0.00
   11   23    3    -17.78      0.00
   13   23    3      3.31      0.00
   15   23    3      0.27      0.00
  -14   24    3      7.07      0.00
  -12   24    3      0.92      0.00
  -10   24    3     13.06      0.00
   -8   24    3    -18.02      0.00
   -4   24    3     16.00      0.00
   -2   24    3     11.54      0.00
    4   24    3     20.10      0.00
    6   24    3     -5.27      0.00
    8   24    3    -20.87      0.00
   10   24    3      7.00      0.00
   12   24    3     -2.96      0.00
   -9   25    3     11.10      0.00
   -7   25    3    -19.55      0.00
   -5   25    3     12.95      0.00
   -3   25    3     -0.46      0.00
    3   25    3      5.35      0.00
    5   25    3      2.49      0.00
    7   25    3      6.74      0.00
    9   25    3     10.77      0.00
   -4   26    3     29.95      0.00
   -2   26    3    -29.77      0.00
    2   26    3      8.53      0.00
    4   26    3     -1.24      0.00
   -2   26    4      9.97      0.00
    4   26    4      3.67      0.00
   -9   25    4     -9.27      0.00
   -5   25    4     10.23      0.00
   -1   25    4      5.69      0.00
    5   25    4    -19.71      0.00
   -8   24    4    -15.97      0.00
   12   24    4      3.09      0.00
   -8   22    4      8.47      0.00
   -4   22    4     -7.86      0.00
    0   22    4    -10.17      0.00
   -5   21    4     -1.32      0.00
   -3   21    4      8.97      0.00
    3   21    4     -7.43      0.00
    7   21    4     -3.50      0.00
    9   21    4    -12.37      0.00
   -4   20    4      8.35      0.00
   -2   20    4     -9.98      0.00
    4   20    4     13.55      0.00
   -3   19    4     -7.49      0.00
   -4   18    4    -12.03      0.00
    2   18    4    -10.96      0.00
   -3   17    4      9.17      0.00
   25   17    4     -2.25      0.00
   -6   16    4     11.76      0.00
   14   16    4    -18.78      0.00
   26   16    4     -3.52      0.00
    3   15    4    -13.82      0.00
    5   15    4      3.14      0.00
  -10   14    4     30.56      0.00
   -8   14    4     11.45      0.00
    4   14    4     17.42      0.00
   14   14    4      8.78      0.00
   -9   13    4    -35.70      0.00
   -5   13    4     13.03      0.00
   -3   13    4      1.13      0.00
   -1   13    4     11.54      0.00
    3   13    4    -11.73      0.00
   25   13    4      2.45      0.00
   -8   12    4    -20.78      0.00
   -2   12    4      5.32      0.00
   14   12    4     24.54      0.00
   -7   11    4     33.75      0.00
   -5   11    4     -1.42      0.00
   -3   11    4    -33.06      0.00
    3   11    4    -18.40      0.00
   -8   10    4     15.45      0.00
   -6   10    4     16.59      0.00
   -2   10    4    -24.13      0.00
   12   10    4    -13.19      0.00
   14   10    4     -4.66      0.00
  -19    9    4     -3.78      0.00
  -17    9    4     -4.30      0.00
  -15    9    4     20.13      0.00
   -3    9    4     29.12      0.00
    5    9    4     15.91      0.00
    9    9    4    -11.21      0.00
   25    9    4     -6.76      0.00
  -24    8    4      8.55      0.00
  -22    8    4      5.52      0.00
  -18    8    4     48.01      0.00
  -16    8    4    -12.13      0.00
  -14    8    4    -11.09      0.00
  -12    8    4     -3.13      0.00
   -8    8    4     -8.13      0.00
   -2    8    4    -10.66      0.00
    2    8    4     56.21      0.00
    4    8    4      2.79      0.00
    6    8    4     35.56      0.00
   14    8    4      9.42      0.00
  -27    7    4    -25.36      0.00
  -25    7    4     13.55      0.00
  -21    7    4      5.54      0.00
  -17    7    4    -23.48      0.00
  -13    7    4    107.18      0.00
  -11    7    4    -81.34      0.00
   -9    7    4    -34.69      0.00
   -7    7    4     48.49      0.00
   -5    7    4     34.78      0.00
   -3    7    4    -43.32      0.00
    3    7    4      1.15      0.00
   11    7    4     -5.11      0.00
  -28    6    4     -4.78      0.00
  -26    6    4      2.90      0.00
  -20    6    4     -7.75      0.00
  -16    6    4     10.35      0.00
  -14    6    4    -66.19      0.00
   -8    6    4    -25.35      0.00
   -6    6    4    -28.37      0.00
   -4    6    4     -8.73      0.00
   -2    6    4     97.81      0.00
   12    6    4     23.61      0.00
   14    6    4    -43.83      0.00
  -31    5    4     10.63      0.00
  -29    5    4     11.71      0.00
  -27    5    4    -13.58      0.00
  -25    5    4     -1.71      0.00
  -21    5    4     -7.71      0.00
  -17    5    4      7.02      0.00
  -15    5    4      9.67      0.00
  -13    5    4    -14.75      0.00
  -11    5    4    -39.02      0.00
   -5    5    4     -5.29      0.00
   -3    5    4    -43.39      0.00
   -1    5    4    -31.10      0.00
    3    5    4     22.83      0.00
    7    5    4     29.90      0.00
   13    5    4     29.69      0.00
   15    5    4    -48.16      0.00
  -32    4    4     -2.10      0.00
  -30    4    4     -0.99      0.00
  -28    4    4     13.93      0.00
  -26    4    4    -10.09      0.00
  -24    4    4     -9.82      0.00
  -14    4    4     23.40      0.00
  -12    4    4     13.63      0.00
  -10    4    4    -44.85      0.00
   -8    4    4    -49.02      0.00
   -6    4    4     -8.14      0.00
   -4    4    4     53.54      0.00
   -2    4    4    -67.13      0.00
    2    4    4    122.01      0.00
    8    4    4      3.49      0.00
   12    4    4     29.13      0.00
   18    4    4    -11.71      0.00
  -33    3    4      1.13      0.00
  -31    3    4     -9.84      0.00
  -29    3    4     -2.72      0.00
  -27    3    4      9.74      0.00
  -25    3    4     -3.65      0.00
  -23    3    4      8.07      0.00
  -21    3    4     18.21      0.00
  -17    3    4     -7.81      0.00
  -15    3    4    -49.31      0.00
  -13    3    4     14.77      0.00
  -11    3    4     32.12      0.00
   -9    3    4     61.78      0.00
   -7    3    4     45.45      0.00
   -3    3    4   -117.68      0.00
   -1    3    4    -85.50      0.00
    1    3    4    139.17      0.00
    3    3    4     18.78      0.00
    9    3    4      8.20      0.00
   13    3    4    -23.44      0.00
  -32    2    4    -21.17      0.00
  -30    2    4    -37.61      0.00
  -26    2    4     -6.68      0.00
  -24    2    4     12.84      0.00
  -20    2    4    -13.65      0.00
  -18    2    4     14.68      0.00
  -14    2    4      0.59      0.00
  -12    2    4    -22.42      0.00
  -10    2    4    -21.78      0.00
   -8    2    4     64.87      0.00
   -6    2    4     45.40      0.00
   -4    2    4   -174.52      0.00
   -2    2    4     84.61      0.00
    4    2    4    -66.85      0.00
    8    2    4    -23.60      0.00
   12    2    4     28.63      0.00
   14    2    4    -15.83      0.00
  -31    1    4      4.63      0.00
  -29    1    4     20.40      0.00
  -27    1    4    -10.90      0.00
  -23    1    4     -3.78      0.00
  -19    1    4    -12.12      0.00
  -17    1    4      6.49      0.00
  -15    1    4      9.72      0.00
  -13    1    4     14.47      0.00
   -9    1    4    -24.89      0.00
   -7    1    4     28.47      0.00
   -3    1    4    110.96      0.00
   -1    1    4      0.09      0.00
    7    1    4     21.44      0.00
  -32    0    4      0.59      0.00
  -30    0    4     31.96      0.00
  -28    0    4     19.81      0.00
  -26    0    4     -2.36      0.00
  -24    0    4    -33.36      0.00
  -22    0    4     -3.84      0.00
  -20    0    4      0.92      0.00
  -18    0    4     -3.92      0.00
  -16    0    4     12.27      0.00
  -12    0    4    -16.25      0.00
  -10    0    4    -52.13      0.00
   -8    0    4     10.13      0.00
   -6    0    4      0.12      0.00
   -4    0    4    164.55      0.00
   -2    0    4     85.41      0.00
    0    0    4   -154.99      0.00
    2    0    4    -76.53      0.00
    4    0    4    -82.50      0.00
    6    0    4    137.75      0.00
    8    0    4    161.33      0.00
   10    0    4    -81.07      0.00
   12    0    4    -44.47      0.00
   14    0    4    -25.27      0.00
   16    0    4     21.15      0.00
   18    0    4     17.15      0.00
   20    0    4     -8.33      0.00
   22    0    4     -1.55      0.00
   24    0    4      4.68      0.00
   26    0    4     18.46      0.00
   28    0    4    -14.61      0.00
   30    0    4    -22.76      0.00
   32    0    4     -2.08      0.00
  -33    1    4     -6.40      0.00
  -25    1    4    -12.55      0.00
  -21    1    4      1.61      0.00
  -11    1    4    -27.35      0.00
   -5    1    4    -60.46      0.00
    1    1    4    -80.96      0.00
    3    1    4     61.29      0.00
    5    1    4    -15.24      0.00
    9    1    4    -38.34      0.00
   11    1    4     17.68      0.00
   13    1    4     -5.66      0.00
   15    1    4      4.21      0.00
   17    1    4      3.61      0.00
   19    1    4     -3.72      0.00
   21    1    4      4.14      0.00
   23    1    4      8.82      0.00
   25    1    4    -30.26      0.00
   27    1    4      6.70      0.00
   29    1    4     -3.51      0.00
   31    1    4      9.59      0.00
  -28    2    4      8.00      0.00
  -22    2    4     19.19      0.00
  -16    2    4     -3.77      0.00
    0    2    4    -57.45      0.00
    2    2    4     50.91      0.00
    6    2    4     -5.78      0.00
   10    2    4     18.06      0.00
   16    2    4      6.56      0.00
   18    2    4     11.61      0.00
   20    2    4     -3.45      0.00
   22    2    4     -2.89      0.00
   24    2    4    -24.53      0.00
   26    2    4      2.15      0.00
   28    2    4     21.83      0.00
   30    2    4     25.61      0.00
   32    2    4    -14.95      0.00
  -19    3    4      6.17      0.00
   -5    3    4    -63.47      0.00
    5    3    4     20.56      0.00
    7    3    4    -37.60      0.00
   11    3    4    -14.47      0.00
   15    3    4     25.47      0.00
   17    3    4     10.18      0.00
   19    3    4    -21.73      0.00
   21    3    4      0.96      0.00
   23    3    4     -2.04      0.00
   25    3    4      5.06      0.00
   27    3    4     37.41      0.00
   29    3    4    -13.20      0.00
   31    3    4    -25.49      0.00
  -22    4    4     -0.53      0.00
  -20    4    4    -15.93      0.00
  -18    4    4      9.00      0.00
  -16    4    4      8.78      0.00
    0    4    4    162.36      0.00
    4    4    4    -78.57      0.00
    6    4    4    -80.05      0.00
   10    4    4     24.30      0.00
   14    4    4     -7.36      0.00
   16    4    4    -19.05      0.00
   20    4    4     11.72      0.00
   22    4    4      4.85      0.00
   24    4    4     -7.20      0.00
   26    4    4    -15.97      0.00
   28    4    4     -4.14      0.00
   30    4    4     29.56      0.00
   32    4    4    -30.04      0.00
  -33    5    4     -6.29      0.00
  -23    5    4     16.83      0.00
  -19    5    4     -7.77      0.00
   -9    5    4      0.99      0.00
   -7    5    4     81.18      0.00
    1    5    4     60.58      0.00
    5    5    4    -75.33      0.00
    9    5    4     -9.79      0.00
   11    5    4     22.18      0.00
   17    5    4      7.06      0.00
   19    5    4     -6.65      0.00
   21    5    4     18.11      0.00
   23    5    4      6.84      0.00
   25    5    4     -0.95      0.00
   27    5    4     -2.35      0.00
   29    5    4      0.33      0.00
   31    5    4    -24.49      0.00
  -32    6    4    -18.22      0.00
  -30    6    4     11.74      0.00
  -24    6    4     12.10      0.00
  -22    6    4     -2.06      0.00
  -18    6    4     17.54      0.00
  -12    6    4     39.48      0.00
  -10    6    4     31.45      0.00
    0    6    4   -142.53      0.00
    2    6    4     17.96      0.00
    4    6    4     -2.76      0.00
    6    6    4     -0.61      0.00
    8    6    4    -10.87      0.00
   10    6    4     13.64      0.00
   16    6    4      0.73      0.00
   18    6    4     14.69      0.00
   20    6    4      0.50      0.00
   22    6    4     16.16      0.00
   24    6    4    -10.35      0.00
   26    6    4     -5.76      0.00
   28    6    4     13.06      0.00
   30    6    4     -7.46      0.00
   32    6    4     -2.74      0.00
  -31    7    4      3.60      0.00
  -29    7    4      5.44      0.00
  -23    7    4      6.85      0.00
  -19    7    4    -24.30      0.00
  -15    7    4    -12.53      0.00
   -1    7    4     54.96      0.00
    1    7    4    -41.66      0.00
    5    7    4    -23.49      0.00
    7    7    4     30.41      0.00
    9    7    4    -13.42      0.00
   13    7    4      2.91      0.00
   15    7    4      6.39      0.00
   17    7    4      6.26      0.00
   19    7    4    -20.39      0.00
   21    7    4     20.39      0.00
   23    7    4     -7.70      0.00
   25    7    4    -12.24      0.00
   27    7    4      3.79      0.00
   29    7    4      6.56      0.00
   31    7    4     -5.82      0.00
  -32    8    4    -14.70      0.00
  -30    8    4      6.18      0.00
  -28    8    4     -3.19      0.00
  -26    8    4    -10.71      0.00
  -20    8    4    -17.16      0.00
  -10    8    4     24.34      0.00
   -6    8    4      7.27      0.00
   -4    8    4      3.76      0.00
    0    8    4    -49.23      0.00
    8    8    4    -34.49      0.00
   10    8    4     -7.22      0.00
   12    8    4     -5.79      0.00
   16    8    4     10.54      0.00
   18    8    4      6.65      0.00
   20    8    4     18.60      0.00
   22    8    4    -17.05      0.00
   24    8    4     -9.21      0.00
   26    8    4     -0.67      0.00
   28    8    4     13.38      0.00
   30    8    4     -4.44      0.00
  -31    9    4     -9.70      0.00
  -29    9    4     23.96      0.00
  -27    9    4      7.97      0.00
  -25    9    4     -6.02      0.00
  -23    9    4     -6.36      0.00
  -21    9    4      3.23      0.00
  -13    9    4      4.58      0.00
  -11    9    4    -24.45      0.00
   -9    9    4     14.31      0.00
   -7    9    4    -20.16      0.00
   -5    9    4      0.47      0.00
   -1    9    4    -22.46      0.00
    1    9    4     -0.35      0.00
    3    9    4      5.30      0.00
    7    9    4     12.82      0.00
   11    9    4      0.40      0.00
   13    9    4    -24.89      0.00
   15    9    4     18.90      0.00
   17    9    4      5.68      0.00
   19    9    4     14.42      0.00
   21    9    4     -9.94      0.00
   23    9    4    -21.08      0.00
   27    9    4     20.38      0.00
   29    9    4     13.90      0.00
  -30   10    4     10.87      0.00
  -28   10    4    -26.55      0.00
  -26   10    4     13.28      0.00
  -24   10    4     -8.96      0.00
  -22   10    4      0.81      0.00
  -20   10    4     -8.73      0.00
  -18   10    4      2.75      0.00
  -16   10    4    -10.82      0.00
  -14   10    4     12.19      0.00
  -12   10    4    -22.81      0.00
  -10   10    4     -9.79      0.00
   -4   10    4     10.71      0.00
    0   10    4     14.35      0.00
    2   10    4    -34.87      0.00
    4   10    4     24.21      0.00
    6   10    4    -12.22      0.00
    8   10    4     16.86      0.00
   10   10    4     22.51      0.00
   16   10    4    -32.44      0.00
   18   10    4      8.86      0.00
   20   10    4    -13.47      0.00
   22   10    4      2.71      0.00
   24   10    4     22.41      0.00
   26   10    4    -11.71      0.00
   28   10    4     -5.61      0.00
   30   10    4      8.54      0.00
  -29   11    4     10.09      0.00
  -27   11    4     -0.15      0.00
  -25   11    4      0.95      0.00
  -23   11    4    -13.48      0.00
  -21   11    4     27.45      0.00
  -19   11    4      4.68      0.00
  -17   11    4      2.35      0.00
  -15   11    4    -15.47      0.00
  -13   11    4      2.67      0.00
  -11   11    4     15.82      0.00
   -9   11    4    -36.90      0.00
   -1   11    4      5.24      0.00
    1   11    4     12.97      0.00
    5   11    4    -11.44      0.00
    7   11    4     -4.29      0.00
    9   11    4     12.36      0.00
   11   11    4     -8.47      0.00
   13   11    4     12.02      0.00
   15   11    4      1.71      0.00
   17   11    4     -4.00      0.00
   19   11    4    -15.20      0.00
   21   11    4      9.72      0.00
   23   11    4     18.53      0.00
   25   11    4     -1.36      0.00
   27   11    4    -21.68      0.00
   29   11    4     10.10      0.00
  -30   12    4     15.74      0.00
  -28   12    4    -12.80      0.00
  -26   12    4     -6.20      0.00
  -24   12    4    -22.98      0.00
  -22   12    4     15.04      0.00
  -20   12    4      6.64      0.00
  -18   12    4    -12.83      0.00
  -16   12    4     -3.78      0.00
  -14   12    4     12.72      0.00
  -12   12    4     17.09      0.00
  -10   12    4      6.27      0.00
   -6   12    4     14.19      0.00
   -4   12    4     -7.88      0.00
    0   12    4      6.59      0.00
    2   12    4     36.16      0.00
    4   12    4    -66.45      0.00
    6   12    4     -4.15      0.00
    8   12    4     34.04      0.00
   10   12    4    -14.68      0.00
   12   12    4     -7.08      0.00
   16   12    4      5.74      0.00
   18   12    4     -2.95      0.00
   20   12    4     -4.77      0.00
   22   12    4     -3.86      0.00
   24   12    4     -3.14      0.00
   26   12    4     29.79      0.00
   28   12    4    -18.12      0.00
  -29   13    4     -3.26      0.00
  -27   13    4      5.00      0.00
  -25   13    4      8.89      0.00
  -23   13    4    -16.01      0.00
  -21   13    4    -16.75      0.00
  -19   13    4     -3.59      0.00
  -17   13    4      0.70      0.00
  -15   13    4     22.56      0.00
  -13   13    4    -29.07      0.00
  -11   13    4     13.64      0.00
   -7   13    4     29.25      0.00
    1   13    4     17.68      0.00
    5   13    4      6.67      0.00
    7   13    4    -23.84      0.00
    9   13    4      5.23      0.00
   11   13    4     30.39      0.00
   13   13    4    -12.45      0.00
   15   13    4     -3.03      0.00
   17   13    4      5.34      0.00
   19   13    4     -7.78      0.00
   21   13    4     -4.91      0.00
   23   13    4     -4.86      0.00
   27   13    4    -14.03      0.00
  -28   14    4      0.27      0.00
  -26   14    4     17.37      0.00
  -24   14    4     17.09      0.00
  -22   14    4     -2.67      0.00
  -20   14    4     -3.59      0.00
  -18   14    4     14.38      0.00
  -16   14    4     -6.69      0.00
  -14   14    4    -12.71      0.00
  -12   14    4    -11.88      0.00
   -6   14    4    -26.46      0.00
   -4   14    4    -15.62      0.00
   -2   14    4    -37.36      0.00
    0   14    4      9.29      0.00
    2   14    4     11.50      0.00
    6   14    4     13.06      0.00
    8   14    4     -4.93      0.00
   10   14    4     -6.85      0.00
   12   14    4    -12.89      0.00
   16   14    4      3.48      0.00
   18   14    4      2.32      0.00
   20   14    4    -19.03      0.00
   22   14    4     -9.67      0.00
   24   14    4     17.26      0.00
   26   14    4     -8.48      0.00
  -27   15    4     -7.81      0.00
  -25   15    4     -3.45      0.00
  -23   15    4     -1.31      0.00
  -21   15    4     15.80      0.00
  -19   15    4      9.34      0.00
  -17   15    4     17.71      0.00
  -15   15    4    -15.61      0.00
  -13   15    4      6.21      0.00
  -11   15    4      8.51      0.00
   -9   15    4    -13.76      0.00
   -7   15    4      1.32      0.00
   -5   15    4      0.63      0.00
   -3   15    4    -14.52      0.00
   -1   15    4     19.06      0.00
    1   15    4     -6.50      0.00
    7   15    4      4.01      0.00
    9   15    4      3.47      0.00
   11   15    4    -13.05      0.00
   13   15    4    -24.92      0.00
   15   15    4     10.34      0.00
   17   15    4     16.24      0.00
   19   15    4     22.15      0.00
   21   15    4     -5.51      0.00
   23   15    4      2.58      0.00
   25   15    4     -7.21      0.00
   27   15    4      0.63      0.00
  -26   16    4     12.04      0.00
  -24   16    4     -5.18      0.00
  -22   16    4      3.00      0.00
  -20   16    4    -26.11      0.00
  -18   16    4     -6.04      0.00
  -16   16    4     10.26      0.00
  -14   16    4    -19.72      0.00
  -12   16    4     16.67      0.00
  -10   16    4      7.57      0.00
   -8   16    4     -3.09      0.00
   -4   16    4     -0.13      0.00
   -2   16    4     -6.54      0.00
    0   16    4     -0.86      0.00
    2   16    4     11.54      0.00
    4   16    4      0.03      0.00
    6   16    4      3.88      0.00
    8   16    4     -3.08      0.00
   10   16    4      9.06      0.00
   12   16    4      1.90      0.00
   16   16    4      8.48      0.00
   18   16    4     -3.94      0.00
   20   16    4      0.74      0.00
   22   16    4     27.06      0.00
   24   16    4    -16.68      0.00
  -25   17    4      8.05      0.00
  -23   17    4      0.83      0.00
  -21   17    4    -44.95      0.00
  -19   17    4      4.59      0.00
  -17   17    4     28.82      0.00
  -15   17    4     -2.12      0.00
  -13   17    4    -15.73      0.00
  -11   17    4     -9.00      0.00
   -9   17    4      4.87      0.00
   -7   17    4     -6.84      0.00
   -5   17    4     -2.15      0.00
   -1   17    4     12.74      0.00
    1   17    4    -11.77      0.00
    3   17    4      7.24      0.00
    5   17    4     -7.63      0.00
    7   17    4     -8.94      0.00
    9   17    4      1.30      0.00
   11   17    4      7.88      0.00
   13   17    4     -9.88      0.00
   15   17    4     19.39      0.00
   17   17    4    -11.61      0.00
   19   17    4    -23.36      0.00
   21   17    4     13.48      0.00
   23   17    4      2.92      0.00
  -24   18    4      3.30      0.00
  -22   18    4      1.76      0.00
  -20   18    4      1.98      0.00
  -18   18    4     -6.14      0.00
  -16   18    4      2.56      0.00
  -14   18    4      2.17      0.00
  -12   18    4      1.27      0.00
  -10   18    4     -2.10      0.00
   -8   18    4     14.89      0.00
   -6   18    4     -7.14      0.00
   -2   18    4     15.41      0.00
    0   18    4     11.09      0.00
    4   18    4      5.63      0.00
    6   18    4     -9.50      0.00
    8   18    4     -8.40      0.00
   10   18    4     -6.60      0.00
   12   18    4     22.82      0.00
   14   18    4    -33.21      0.00
   16   18    4     15.57      0.00
   18   18    4    -11.05      0.00
   20   18    4     -5.42      0.00
   22   18    4     10.52      0.00
  -23   19    4      6.72      0.00
  -21   19    4     10.88      0.00
  -19   19    4      9.91      0.00
  -17   19    4     -0.64      0.00
  -15   19    4      2.81      0.00
  -13   19    4      0.17      0.00
  -11   19    4     -0.72      0.00
   -9   19    4    -31.04      0.00
   -7   19    4     20.22      0.00
   -5   19    4      0.41      0.00
   -1   19    4      5.49      0.00
    1   19    4      8.32      0.00
    3   19    4      4.82      0.00
    5   19    4     -9.21      0.00
    7   19    4     18.34      0.00
    9   19    4     -5.62      0.00
   11   19    4     -7.14      0.00
   13   19    4     18.79      0.00
   15   19    4     21.78      0.00
   17   19    4    -10.95      0.00
   19   19    4    -14.24      0.00
   21   19    4      3.46      0.00
  -22   20    4    -18.28      0.00
  -20   20    4     20.18      0.00
  -18   20    4    -12.39      0.00
  -16   20    4     -3.19      0.00
  -14   20    4     -4.59      0.00
  -12   20    4      8.50      0.00
  -10   20    4     -2.28      0.00
   -8   20    4      2.11      0.00
   -6   20    4    -14.23      0.00
    0   20    4    -14.11      0.00
    2   20    4    -12.36      0.00
    6   20    4     14.60      0.00
    8   20    4    -11.36      0.00
   10   20    4      4.46      0.00
   12   20    4     19.96      0.00
   14   20    4    -27.05      0.00
   16   20    4     18.90      0.00
   18   20    4      4.99      0.00
   20   20    4      5.80      0.00
  -19   21    4      0.21      0.00
  -17   21    4     -9.51      0.00
  -15   21    4      0.27      0.00
  -13   21    4     -7.39      0.00
  -11   21    4      9.60      0.00
   -9   21    4     25.47      0.00
   -7   21    4     -2.85      0.00
   -1   21    4      8.99      0.00
    1   21    4    -30.90      0.00
    5   21    4      4.43      0.00
   11   21    4     -4.96      0.00
   13   21    4     -3.66      0.00
   15   21    4     -1.96      0.00
   17   21    4     10.53      0.00
   19   21    4     -8.97      0.00
  -18   22    4      8.18      0.00
  -16   22    4      2.06      0.00
  -14   22    4      5.08      0.00
  -12   22    4    -20.02      0.00
  -10   22    4     13.29      0.00
   -6   22    4      7.63      0.00
   -2   22    4     11.42      0.00
    2   22    4      5.42      0.00
    4   22    4      4.34      0.00
    6   22    4      6.73      0.00
    8   22    4     -2.84      0.00
   10   22    4    -16.31      0.00
   12   22    4     24.03      0.00
   14   22    4    -20.24      0.00
   16   22    4      1.29      0.00
  -15   23    4     -2.76      0.00
  -13   23    4     12.03      0.00
  -11   23    4    -10.78      0.00
   -9   23    4    -33.15      0.00
   -7   23    4      3.57      0.00
   -5   23    4    -11.26      0.00
   -3   23    4     17.30      0.00
   -1   23    4     10.50      0.00
    1   23    4     -3.67      0.00
    3   23    4      7.85      0.00
    5   23    4     -1.63      0.00
    7   23    4     14.74      0.00
    9   23    4      8.34      0.00
   11   23    4     -0.36      0.00
   13   23    4     -5.40      0.00
   15   23    4      0.40      0.00
  -12   24    4     -7.42      0.00
  -10   24    4     24.14      0.00
   -6   24    4      1.43      0.00
   -4   24    4    -16.06      0.00
    0   24    4     13.26      0.00
    2   24    4    -11.41      0.00
    4   24    4     -7.17      0.00
    6   24    4    -10.10      0.00
    8   24    4     30.26      0.00
   10   24    4    -12.62      0.00
   -7   25    4     23.32      0.00
   -3   25    4    -44.17      0.00
    1   25    4     17.60      0.00
    3   25    4     -7.12      0.00
    7   25    4     -0.68      0.00
    9   25    4      6.09      0.00
   -4   26    4     -1.48      0.00
    0   26    4      3.10      0.00
    2   26    4     -7.10      0.00
   -2   26    5     24.53      0.00
    9   25    5     -4.31      0.00
  -10   24    5    -16.82      0.00
    4   24    5    -12.10      0.00
   12   24    5      5.62      0.00
   -9   23    5      2.17      0.00
   -8   22    5     -2.61      0.00
   -2   22    5    -10.20      0.00
   -5   21    5     -1.63      0.00
    9   21    5      1.34      0.00
   -8   20    5     14.83      0.00
   -4   20    5     -8.86      0.00
    0   20    5    -12.75      0.00
    8   20    5    -19.52      0.00
    1   19    5    -25.69      0.00
    3   19    5     10.86      0.00
    9   19    5     12.60      0.00
   -8   18    5     12.02      0.00
   -2   18    5     17.73      0.00
   14   18    5     15.87      0.00
   -1   17    5    -14.13      0.00
    7   17    5      3.12      0.00
   -2   16    5     -2.05      0.00
    0   16    5    -13.99      0.00
    4   16    5     17.06      0.00
   -5   15    5    -13.35      0.00
    1   15    5      3.63      0.00
    3   15    5     18.91      0.00
   25   15    5    -10.97      0.00
  -10   14    5    -22.52      0.00
   -6   14    5     12.95      0.00
   -4   14    5     15.50      0.00
   -2   14    5      5.09      0.00
    2   14    5    -11.32      0.00
   -9   13    5    -29.56      0.00
   25   13    5     13.78      0.00
  -30   12    5      9.25      0.00
   -8   12    5     54.36      0.00
   -2   12    5     -2.26      0.00
    0   12    5      2.32      0.00
   14   12    5     -3.83      0.00
   -9   11    5     20.90      0.00
   -7   11    5      0.76      0.00
   -1   11    5     11.08      0.00
    1   11    5    -16.20      0.00
    7   11    5      6.06      0.00
    9   11    5     -1.48      0.00
   13   11    5      7.89      0.00
   25   11    5     -4.93      0.00
  -18   10    5     15.01      0.00
  -10   10    5     -7.01      0.00
   -6   10    5     13.00      0.00
   -4   10    5     11.36      0.00
    2   10    5     14.60      0.00
    4   10    5    -36.18      0.00
    8   10    5     -5.34      0.00
   16   10    5      8.76      0.00
   26   10    5     15.11      0.00
  -19    9    5     14.97      0.00
  -17    9    5    -10.56      0.00
  -15    9    5     -2.09      0.00
  -11    9    5     29.22      0.00
   -7    9    5     17.11      0.00
   -3    9    5    -40.33      0.00
    3    9    5     14.59      0.00
   25    9    5     -5.06      0.00
  -30    8    5     -6.12      0.00
  -22    8    5      6.37      0.00
  -18    8    5     -9.99      0.00
  -14    8    5     23.77      0.00
  -12    8    5    -89.06      0.00
   -8    8    5     33.68      0.00
   -2    8    5     -4.94      0.00
    4    8    5     29.28      0.00
    6    8    5      8.81      0.00
    8    8    5    -16.97      0.00
  -25    7    5      0.16      0.00
  -21    7    5    -16.20      0.00
  -17    7    5    -40.93      0.00
  -15    7    5    -10.67      0.00
  -13    7    5     13.94      0.00
   -9    7    5    -23.17      0.00
   -7    7    5     -5.66      0.00
   -5    7    5     25.62      0.00
   -3    7    5     43.26      0.00
    5    7    5     28.66      0.00
    9    7    5      3.11      0.00
   11    7    5     -3.99      0.00
   25    7    5      5.08      0.00
  -28    6    5     -4.96      0.00
  -26    6    5     19.86      0.00
  -18    6    5     19.54      0.00
  -16    6    5     22.37      0.00
  -14    6    5     46.41      0.00
  -12    6    5    -64.11      0.00
  -10    6    5     16.21      0.00
   -8    6    5     53.09      0.00
   -6    6    5    -30.98      0.00
   -4    6    5    -33.22      0.00
   -2    6    5     14.93      0.00
    2    6    5     13.09      0.00
    4    6    5    -48.75      0.00
   10    6    5      2.19      0.00
  -31    5    5      5.83      0.00
  -29    5    5     -6.65      0.00
  -27    5    5     -0.76      0.00
  -25    5    5      1.11      0.00
  -21    5    5     20.36      0.00
  -17    5    5    -27.93      0.00
  -13    5    5     52.27      0.00
  -11    5    5    -22.39      0.00
   -9    5    5    -27.61      0.00
   -7    5    5     12.56      0.00
   -3    5    5    -10.37      0.00
    9    5    5     11.17      0.00
   13    5    5    -35.76      0.00
  -30    4    5      1.14      0.00
  -28    4    5     -7.29      0.00
  -26    4    5      1.11      0.00
  -24    4    5     17.72      0.00
  -20    4    5      0.79      0.00
  -16    4    5    -26.13      0.00
  -14    4    5     -5.62      0.00
  -12    4    5     28.64      0.00
   -4    4    5   -111.29      0.00
   -2    4    5    129.99      0.00
    8    4    5    -25.37      0.00
   14    4    5     -7.51      0.00
  -33    3    5    -25.26      0.00
  -31    3    5    -13.97      0.00
  -29    3    5     20.55      0.00
  -27    3    5    -20.07      0.00
  -25    3    5     26.84      0.00
  -23    3    5     14.42      0.00
  -21    3    5    -33.10      0.00
  -13    3    5    -51.62      0.00
  -11    3    5     -9.15      0.00
   -7    3    5     19.69      0.00
   -5    3    5    -83.28      0.00
   -3    3    5     10.11      0.00
    3    3    5   -136.23      0.00
    5    3    5     19.84      0.00
    9    3    5     18.90      0.00
   13    3    5    -28.65      0.00
   15    3    5     -8.88      0.00
   17    3    5      0.98      0.00
  -32    2    5      7.54      0.00
  -30    2    5     19.50      0.00
  -26    2    5    -12.81      0.00
  -22    2    5     11.81      0.00
  -20    2    5      0.41      0.00
  -16    2    5     -8.56      0.00
  -14    2    5     35.64      0.00
  -12    2    5     11.60      0.00
   -8    2    5    -88.02      0.00
    6    2    5     -9.19      0.00
    8    2    5     12.70      0.00
   10    2    5     -5.43      0.00
   12    2    5    -25.34      0.00
  -33    1    5     -6.81      0.00
  -31    1    5      8.32      0.00
  -29    1    5     12.71      0.00
  -27    1    5    -15.91      0.00
  -21    1    5     -2.17      0.00
  -19    1    5      1.09      0.00
  -17    1    5      0.38      0.00
  -15    1    5      4.37      0.00
  -13    1    5    -21.63      0.00
  -11    1    5     11.14      0.00
   -9    1    5     19.16      0.00
   -7    1    5    -32.34      0.00
   -3    1    5      2.88      0.00
    3    1    5    -22.87      0.00
    7    1    5    -40.52      0.00
  -32    0    5     -7.02      0.00
  -30    0    5     -9.55      0.00
  -28    0    5    -14.16      0.00
  -26    0    5      7.30      0.00
  -24    0    5     21.07      0.00
  -22    0    5     -0.92      0.00
  -20    0    5    -20.31      0.00
  -18    0    5     29.77      0.00
  -16    0    5     26.52      0.00
  -14    0    5    -27.53      0.00
  -12    0    5    -41.51      0.00
  -10    0    5    -20.02      0.00
   -8    0    5     95.53      0.00
   -6    0    5     84.27      0.00
   -4    0    5     17.66      0.00
   -2    0    5   -110.07      0.00
    0    0    5    -43.90      0.00
    2    0    5    -68.22      0.00
    4    0    5    -27.33      0.00
    6    0    5     68.58      0.00
    8    0    5    -51.06      0.00
   10    0    5     55.52      0.00
   12    0    5     -2.11      0.00
   14    0    5      4.33      0.00
   16    0    5      9.54      0.00
   18    0    5     -7.25      0.00
   20    0    5     -2.72      0.00
   22    0    5     10.42      0.00
   24    0    5    -24.02      0.00
   26    0    5     13.20      0.00
   28    0    5     23.77      0.00
   30    0    5     11.91      0.00
   32    0    5    -23.15      0.00
  -25    1    5    -12.54      0.00
  -23    1    5      6.04      0.00
   -5    1    5     55.63      0.00
   -1    1    5   -171.65      0.00
    1    1    5    126.17      0.00
    5    1    5     94.64      0.00
    9    1    5    -52.16      0.00
   11    1    5     13.08      0.00
   13    1    5      8.09      0.00
   15    1    5     18.29      0.00
   17    1    5     -0.24      0.00
   19    1    5      3.06      0.00
   21    1    5     -5.79      0.00
   23    1    5     -8.86      0.00
   25    1    5      2.76      0.00
   27    1    5     -5.56      0.00
   29    1    5     -6.28      0.00
   31    1    5     -4.44      0.00
  -28    2    5     -9.50      0.00
  -24    2    5     -7.01      0.00
  -18    2    5    -18.24      0.00
  -10    2    5     -2.71      0.00
   -6    2    5    -26.94      0.00
   -4    2    5    103.04      0.00
   -2    2    5    -20.92      0.00
    0    2    5     10.95      0.00
    2    2    5     52.25      0.00
    4    2    5     -0.97      0.00
   14    2    5     11.11      0.00
   16    2    5     -8.11      0.00
   18    2    5     -9.81      0.00
   20    2    5     13.84      0.00
   22    2    5    -11.48      0.00
   24    2    5     -5.06      0.00
   26    2    5     16.70      0.00
   28    2    5    -12.19      0.00
   30    2    5      1.07      0.00
   32    2    5      6.77      0.00
  -19    3    5     21.80      0.00
  -17    3    5     12.12      0.00
  -15    3    5     14.99      0.00
   -9    3    5     67.86      0.00
   -1    3    5     72.33      0.00
    1    3    5     21.22      0.00
    7    3    5     58.07      0.00
   11    3    5     -9.34      0.00
   19    3    5      9.24      0.00
   21    3    5    -17.37      0.00
   23    3    5     -2.71      0.00
   25    3    5     13.98      0.00
   27    3    5     25.31      0.00
   29    3    5     12.65      0.00
   31    3    5    -34.62      0.00
  -32    4    5     -4.94      0.00
  -22    4    5    -11.12      0.00
  -18    4    5     -1.64      0.00
  -10    4    5     54.12      0.00
   -8    4    5      2.24      0.00
   -6    4    5   -126.91      0.00
    0    4    5    116.49      0.00
    2    4    5    -16.82      0.00
    4    4    5    -62.34      0.00
    6    4    5    -35.28      0.00
   10    4    5     25.59      0.00
   12    4    5     25.50      0.00
   16    4    5     -6.69      0.00
   18    4    5      0.34      0.00
   20    4    5     15.96      0.00
   22    4    5     -1.43      0.00
   24    4    5     -1.30      0.00
   26    4    5      1.14      0.00
   28    4    5     -5.16      0.00
   30    4    5    -25.98      0.00
   32    4    5     32.51      0.00
  -33    5    5     -5.79      0.00
  -23    5    5     -7.60      0.00
  -19    5    5     21.24      0.00
  -15    5    5    -44.89      0.00
   -5    5    5     70.03      0.00
   -1    5    5    -12.01      0.00
    1    5    5     -9.24      0.00
    3    5    5    -41.88      0.00
    5    5    5    -21.90      0.00
    7    5    5     27.07      0.00
   11    5    5     26.22      0.00
   15    5    5     14.54      0.00
   17    5    5    -10.32      0.00
   19    5    5      0.18      0.00
   21    5    5      8.93      0.00
   23    5    5     -0.56      0.00
   25    5    5     -3.74      0.00
   27    5    5      8.92      0.00
   29    5    5     -3.67      0.00
   31    5    5    -20.94      0.00
  -32    6    5      5.89      0.00
  -30    6    5      3.37      0.00
  -24    6    5      6.88      0.00
  -22    6    5    -22.36      0.00
  -20    6    5    -27.68      0.00
    0    6    5     13.58      0.00
    6    6    5     61.50      0.00
    8    6    5     -8.76      0.00
   12    6    5    -16.58      0.00
   14    6    5     -1.95      0.00
   16    6    5     17.58      0.00
   18    6    5    -19.14      0.00
   20    6    5     29.69      0.00
   22    6    5     -7.42      0.00
   24    6    5     -2.22      0.00
   26    6    5     -6.08      0.00
   28    6    5     -4.64      0.00
   30    6    5     -5.50      0.00
  -31    7    5     22.21      0.00
  -29    7    5     -0.28      0.00
  -27    7    5     -2.04      0.00
  -23    7    5     -5.62      0.00
  -19    7    5     39.18      0.00
  -11    7    5     12.60      0.00
   -1    7    5   -115.47      0.00
    1    7    5     90.14      0.00
    3    7    5      2.55      0.00
    7    7    5    -44.37      0.00
   13    7    5      0.24      0.00
   15    7    5      8.00      0.00
   17    7    5     22.01      0.00
   19    7    5     14.50      0.00
   21    7    5    -17.50      0.00
   23    7    5    -28.18      0.00
   27    7    5     12.41      0.00
   29    7    5     -6.73      0.00
   31    7    5      0.87      0.00
  -32    8    5     12.29      0.00
  -28    8    5    -17.87      0.00
  -26    8    5     11.61      0.00
  -24    8    5     -0.84      0.00
  -20    8    5      7.87      0.00
  -16    8    5     12.68      0.00
  -10    8    5     19.19      0.00
   -6    8    5     31.91      0.00
   -4    8    5    -25.45      0.00
    0    8    5    -43.51      0.00
    2    8    5    -12.83      0.00
   10    8    5      2.68      0.00
   12    8    5    -12.85      0.00
   14    8    5     22.23      0.00
   16    8    5    -27.15      0.00
   18    8    5     14.73      0.00
   20    8    5    -15.81      0.00
   22    8    5    -10.81      0.00
   24    8    5      5.77      0.00
   26    8    5     12.34      0.00
   28    8    5      0.86      0.00
   30    8    5      5.18      0.00
  -31    9    5     -4.33      0.00
  -29    9    5    -12.82      0.00
  -27    9    5      3.14      0.00
  -25    9    5     19.00      0.00
  -23    9    5      1.06      0.00
  -21    9    5     -8.31      0.00
  -13    9    5      3.96      0.00
   -9    9    5    -23.86      0.00
   -5    9    5    -24.36      0.00
   -1    9    5     39.55      0.00
    1    9    5    -10.74      0.00
    5    9    5    -16.60      0.00
    7    9    5      7.98      0.00
    9    9    5     10.63      0.00
   11    9    5    -24.19      0.00
   13    9    5      3.53      0.00
   15    9    5     -9.78      0.00
   17    9    5     15.89      0.00
   19    9    5    -11.15      0.00
   21    9    5      1.10      0.00
   23    9    5     13.24      0.00
   27    9    5     15.52      0.00
  -30   10    5     28.57      0.00
  -28   10    5    -11.29      0.00
  -26   10    5    -19.61      0.00
  -24   10    5     -5.71      0.00
  -22   10    5      2.44      0.00
  -20   10    5    -16.56      0.00
  -16   10    5      6.84      0.00
  -14   10    5     -9.60      0.00
  -12   10    5     14.68      0.00
   -8   10    5    -11.66      0.00
   -2   10    5      1.26      0.00
    0   10    5     26.16      0.00
    6   10    5      9.81      0.00
   10   10    5      7.93      0.00
   12   10    5     -1.18      0.00
   14   10    5     14.56      0.00
   18   10    5     -7.61      0.00
   20   10    5      6.19      0.00
   22   10    5     -2.99      0.00
   24   10    5    -12.03      0.00
   28   10    5     11.84      0.00
   30   10    5    -21.28      0.00
  -29   11    5    -28.09      0.00
  -27   11    5     22.12      0.00
  -25   11    5     -8.44      0.00
  -23   11    5     18.57      0.00
  -21   11    5    -15.31      0.00
  -19   11    5      0.70      0.00
  -17   11    5     -2.04      0.00
  -15   11    5     22.23      0.00
  -13   11    5    -16.22      0.00
  -11   11    5    -19.47      0.00
   -5   11    5     -8.32      0.00
   -3   11    5      5.77      0.00
    3   11    5      1.12      0.00
    5   11    5     -0.38      0.00
   11   11    5     12.45      0.00
   15   11    5    -24.41      0.00
   17   11    5     -3.29      0.00
   19   11    5      3.26      0.00
   21   11    5      9.23      0.00
   23   11    5     -3.67      0.00
   27   11    5    -18.26      0.00
   29   11    5      7.12      0.00
  -28   12    5      4.70      0.00
  -26   12    5      8.01      0.00
  -24   12    5     -5.18      0.00
  -22   12    5      7.43      0.00
  -20   12    5     -9.68      0.00
  -18   12    5      7.64      0.00
  -16   12    5      2.70      0.00
  -14   12    5    -23.91      0.00
  -12   12    5    -11.44      0.00
  -10   12    5      5.12      0.00
   -6   12    5    -26.54      0.00
   -4   12    5    -32.24      0.00
    2   12    5    -35.15      0.00
    4   12    5     36.33      0.00
    6   12    5      1.82      0.00
    8   12    5      4.42      0.00
   10   12    5     -0.50      0.00
   12   12    5     -4.10      0.00
   16   12    5    -11.93      0.00
   18   12    5    -11.02      0.00
   20   12    5     -0.40      0.00
   22   12    5     12.09      0.00
   24   12    5      2.68      0.00
   26   12    5    -15.13      0.00
   28   12    5     16.73      0.00
  -29   13    5     -0.07      0.00
  -27   13    5    -13.45      0.00
  -25   13    5     -7.33      0.00
  -23   13    5     -2.23      0.00
  -21   13    5     14.90      0.00
  -19   13    5      0.50      0.00
  -17   13    5      4.86      0.00
  -15   13    5     -8.68      0.00
  -13   13    5      9.54      0.00
  -11   13    5     21.34      0.00
   -7   13    5     -5.70      0.00
   -5   13    5      8.74      0.00
   -3   13    5     -5.67      0.00
   -1   13    5     14.86      0.00
    1   13    5     14.89      0.00
    3   13    5    -36.51      0.00
    5   13    5      6.37      0.00
    7   13    5      6.05      0.00
    9   13    5      0.30      0.00
   11   13    5     -1.87      0.00
   13   13    5      7.03      0.00
   15   13    5      6.96      0.00
   17   13    5     -9.75      0.00
   19   13    5     -6.26      0.00
   21   13    5     -3.97      0.00
   23   13    5     22.60      0.00
   27   13    5    -11.40      0.00
  -28   14    5     -2.74      0.00
  -26   14    5     -1.62      0.00
  -24   14    5    -19.29      0.00
  -22   14    5     21.36      0.00
  -20   14    5     13.63      0.00
  -18   14    5     -3.22      0.00
  -16   14    5    -11.04      0.00
  -14   14    5      1.72      0.00
  -12   14    5     26.53      0.00
   -8   14    5     -3.96      0.00
    0   14    5    -11.81      0.00
    4   14    5      2.13      0.00
    6   14    5    -10.87      0.00
    8   14    5     15.59      0.00
   10   14    5     -3.33      0.00
   12   14    5    -10.16      0.00
   14   14    5     16.81      0.00
   16   14    5     22.78      0.00
   18   14    5     -2.70      0.00
   20   14    5     -6.62      0.00
   22   14    5    -10.39      0.00
   24   14    5    -11.52      0.00
   26   14    5      8.97      0.00
  -27   15    5     27.82      0.00
  -25   15    5    -10.50      0.00
  -23   15    5    -11.67      0.00
  -21   15    5    -24.13      0.00
  -19   15    5     -3.59      0.00
  -17   15    5      1.85      0.00
  -15   15    5      0.46      0.00
  -13   15    5      5.78      0.00
  -11   15    5      7.75      0.00
   -9   15    5     -6.04      0.00
   -7   15    5    -15.04      0.00
   -3   15    5     -7.05      0.00
   -1   15    5     43.95      0.00
    5   15    5     -5.15      0.00
    7   15    5    -20.85      0.00
    9   15    5      8.31      0.00
   11   15    5    -28.42      0.00
   13   15    5     -1.54      0.00
   15   15    5     15.33      0.00
   17   15    5      2.35      0.00
   19   15    5     -7.60      0.00
   21   15    5     10.45      0.00
   23   15    5    -11.47      0.00
  -26   16    5     10.53      0.00
  -24   16    5      3.27      0.00
  -22   16    5    -13.99      0.00
  -20   16    5     18.34      0.00
  -18   16    5      9.71      0.00
  -16   16    5    -34.32      0.00
  -14   16    5     -1.57      0.00
  -12   16    5     -2.42      0.00
  -10   16    5     19.32      0.00
   -8   16    5     -5.10      0.00
   -6   16    5      3.12      0.00
   -4   16    5     -3.74      0.00
    2   16    5      2.34      0.00
    6   16    5     -4.97      0.00
    8   16    5      0.74      0.00
   10   16    5      3.75      0.00
   12   16    5    -12.55      0.00
   14   16    5      7.10      0.00
   16   16    5    -14.74      0.00
   18   16    5      8.80      0.00
   20   16    5     -2.71      0.00
   22   16    5     -1.04      0.00
   24   16    5     -3.99      0.00
  -25   17    5      1.01      0.00
  -23   17    5      1.41      0.00
  -21   17    5     11.26      0.00
  -19   17    5     15.23      0.00
  -17   17    5      4.16      0.00
  -15   17    5      0.70      0.00
  -13   17    5     17.56      0.00
  -11   17    5     -8.23      0.00
   -9   17    5    -17.07      0.00
   -7   17    5      5.32      0.00
   -5   17    5     -1.37      0.00
   -3   17    5     -0.88      0.00
    1   17    5      9.93      0.00
    3   17    5     -8.16      0.00
    5   17    5     -4.20      0.00
    9   17    5      8.90      0.00
   11   17    5      4.69      0.00
   13   17    5    -18.82      0.00
   15   17    5     11.02      0.00
   17   17    5    -11.21      0.00
   19   17    5     26.21      0.00
   21   17    5      3.41      0.00
   23   17    5      2.30      0.00
  -24   18    5     -1.65      0.00
  -22   18    5    -19.36      0.00
  -20   18    5     13.09      0.00
  -18   18    5     -1.61      0.00
  -16   18    5     -6.60      0.00
  -14   18    5    -11.77      0.00
  -12   18    5     -1.16      0.00
  -10   18    5     -0.94      0.00
   -6   18    5    -11.29      0.00
   -4   18    5     -0.05      0.00
    0   18    5      7.39      0.00
    2   18    5     -8.12      0.00
    4   18    5    -14.47      0.00
    6   18    5     18.75      0.00
    8   18    5     -6.49      0.00
   10   18    5      6.07      0.00
   12   18    5     -0.53      0.00
   16   18    5    -28.25      0.00
   18   18    5    -14.78      0.00
   20   18    5     37.51      0.00
   22   18    5      2.97      0.00
  -23   19    5    -20.75      0.00
  -21   19    5    -13.17      0.00
  -19   19    5    -22.72      0.00
  -17   19    5     12.50      0.00
  -15   19    5     14.74      0.00
  -13   19    5    -13.18      0.00
  -11   19    5      3.71      0.00
   -9   19    5     20.23      0.00
   -7   19    5     -5.22      0.00
   -5   19    5     -3.08      0.00
   -3   19    5     16.26      0.00
   -1   19    5     -2.40      0.00
    5   19    5     -7.59      0.00
    7   19    5    -12.94      0.00
   11   19    5     22.38      0.00
   13   19    5    -38.94      0.00
   15   19    5     29.34      0.00
   17   19    5      3.43      0.00
   19   19    5    -15.47      0.00
   21   19    5    -16.32      0.00
  -22   20    5     17.78      0.00
  -20   20    5      4.67      0.00
  -18   20    5     -2.80      0.00
  -16   20    5      0.25      0.00
  -14   20    5      3.60      0.00
  -12   20    5     -1.92      0.00
  -10   20    5      1.60      0.00
   -6   20    5      5.38      0.00
   -2   20    5      2.55      0.00
    2   20    5     12.33      0.00
    4   20    5     -4.14      0.00
    6   20    5     -7.37      0.00
   10   20    5     -2.24      0.00
   12   20    5     14.73      0.00
   14   20    5     19.72      0.00
   16   20    5    -17.38      0.00
   18   20    5     -8.57      0.00
   20   20    5     -7.43      0.00
  -19   21    5      3.47      0.00
  -17   21    5     -8.26      0.00
  -15   21    5    -15.03      0.00
  -13   21    5     -2.17      0.00
  -11   21    5      0.42      0.00
   -9   21    5    -21.62      0.00
   -7   21    5      0.79      0.00
   -3   21    5     -2.08      0.00
   -1   21    5     -0.95      0.00
    1   21    5     14.92      0.00
    3   21    5     14.35      0.00
    5   21    5     23.04      0.00
    7   21    5     -9.62      0.00
   11   21    5     -7.84      0.00
   13   21    5    -13.66      0.00
   15   21    5     26.57      0.00
   17   21    5    -12.01      0.00
   19   21    5      6.65      0.00
  -18   22    5     -2.48      0.00
  -16   22    5      3.49      0.00
  -14   22    5      1.45      0.00
  -12   22    5     -3.56      0.00
  -10   22    5     -3.39      0.00
   -6   22    5      0.01      0.00
   -4   22    5      3.13      0.00
    0   22    5    -21.90      0.00
    2   22    5      7.30      0.00
    4   22    5      7.93      0.00
    6   22    5      7.56      0.00
    8   22    5      5.84      0.00
   10   22    5      3.92      0.00
   12   22    5    -13.22      0.00
   14   22    5     16.97      0.00
   16   22    5      4.67      0.00
  -15   23    5      9.51      0.00
  -13   23    5    -11.66      0.00
  -11   23    5     43.29      0.00
   -7   23    5     -0.83      0.00
   -5   23    5     -9.52      0.00
   -3   23    5      3.83      0.00
   -1   23    5     -4.32      0.00
    1   23    5     -3.44      0.00
    3   23    5     -8.16      0.00
    5   23    5    -19.45      0.00
    7   23    5      1.54      0.00
    9   23    5     -7.33      0.00
   11   23    5     18.64      0.00
   13   23    5    -24.38      0.00
   15   23    5      6.12      0.00
  -12   24    5    -11.84      0.00
   -8   24    5     27.35      0.00
   -6   24    5    -10.76      0.00
   -4   24    5      0.48      0.00
   -2   24    5     27.52      0.00
    0   24    5     13.22      0.00
    2   24    5    -15.46      0.00
    6   24    5     19.49      0.00
    8   24    5    -11.14      0.00
   10   24    5    -11.10      0.00
   -9   25    5    -30.11      0.00
   -7   25    5     -1.23      0.00
   -5   25    5     -6.98      0.00
   -3   25    5     13.13      0.00
   -1   25    5     12.74      0.00
    1   25    5    -15.04      0.00
    3   25    5      5.61      0.00
    5   25    5      8.99      0.00
    7   25    5     14.75      0.00
    0   26    5    -10.79      0.00
   -5   25    6     -1.23      0.00
   -3   25    6     18.22      0.00
    5   25    6     -3.52      0.00
   -4   24    6      9.36      0.00
    2   24    6      9.74      0.00
    8   24    6      7.85      0.00
   -1   23    6     22.52      0.00
    3   23    6      6.10      0.00
   11   23    6     -5.74      0.00
   -6   22    6     -0.21      0.00
   -4   22    6      7.86      0.00
   14   22    6     14.75      0.00
   -1   21    6    -18.68      0.00
   -8   20    6      3.26      0.00
   -6   20    6    -14.66      0.00
   -4   20    6      3.08      0.00
    6   20    6     -8.16      0.00
    8   20    6      0.06      0.00
   14   20    6     39.33      0.00
    3   19    6     -3.14      0.00
    9   19    6      1.45      0.00
   -8   18    6      8.70      0.00
    0   18    6      0.69      0.00
   14   18    6     10.44      0.00
   -3   17    6     20.76      0.00
   -1   17    6     12.00      0.00
    1   17    6    -17.44      0.00
   14   16    6     14.73      0.00
   -5   15    6      1.43      0.00
    3   15    6      8.88      0.00
    5   15    6    -12.86      0.00
   25   15    6     12.13      0.00
   -8   14    6     22.26      0.00
   -4   14    6    -13.56      0.00
   -9   13    6     19.96      0.00
  -30   12    6    -15.14      0.00
   -8   12    6    -19.43      0.00
   -4   12    6     18.61      0.00
   -2   12    6      1.00      0.00
    0   12    6     -7.16      0.00
   -7   11    6    -16.29      0.00
   -3   11    6      0.59      0.00
    3   11    6    -21.51      0.00
    9   11    6     22.44      0.00
   25   11    6     16.22      0.00
  -16   10    6     -9.51      0.00
  -12   10    6    -17.24      0.00
   -8   10    6      5.39      0.00
   -6   10    6    -31.39      0.00
   -2   10    6     44.78      0.00
    8   10    6     -1.71      0.00
  -19    9    6      9.61      0.00
  -13    9    6    -14.25      0.00
   -5    9    6    -24.99      0.00
   -3    9    6     -8.08      0.00
   -1    9    6    -18.48      0.00
    3    9    6      4.52      0.00
   25    9    6     11.17      0.00
  -18    8    6     -3.06      0.00
  -16    8    6     28.24      0.00
  -14    8    6     -7.69      0.00
  -12    8    6     12.99      0.00
   -4    8    6     22.25      0.00
   -2    8    6    -31.49      0.00
    4    8    6    -21.13      0.00
    8    8    6     11.00      0.00
   12    8    6      1.55      0.00
  -25    7    6    -10.08      0.00
  -19    7    6      2.49      0.00
  -17    7    6     11.03      0.00
  -15    7    6    -21.73      0.00
  -11    7    6     57.88      0.00
   -9    7    6     10.31      0.00
   -7    7    6    -22.78      0.00
   -3    7    6      4.28      0.00
   -1    7    6     -0.16      0.00
    3    7    6     10.10      0.00
  -26    6    6     10.35      0.00
  -22    6    6     19.44      0.00
  -20    6    6      9.82      0.00
  -18    6    6    -79.28      0.00
  -16    6    6     -2.35      0.00
  -14    6    6     61.21      0.00
  -10    6    6     14.95      0.00
   -8    6    6     14.33      0.00
   -2    6    6    -59.52      0.00
    8    6    6     -4.23      0.00
   14    6    6     15.28      0.00
   20    6    6    -14.79      0.00
  -25    5    6      0.28      0.00
  -21    5    6     -5.60      0.00
  -15    5    6     20.75      0.00
  -13    5    6    -31.80      0.00
  -11    5    6     -0.13      0.00
   -7    5    6    -68.23      0.00
   -3    5    6    132.22      0.00
   -1    5    6     16.40      0.00
    5    5    6     23.63      0.00
    9    5    6     18.39      0.00
   25    5    6      0.24      0.00
  -30    4    6     17.02      0.00
  -28    4    6     -1.71      0.00
  -26    4    6     18.15      0.00
  -24    4    6    -15.36      0.00
  -14    4    6     18.23      0.00
  -12    4    6     10.81      0.00
   -6    4    6    -48.96      0.00
    4    4    6     38.18      0.00
    8    4    6    -32.43      0.00
   10    4    6      3.72      0.00
   14    4    6      7.10      0.00
  -33    3    6      4.24      0.00
  -31    3    6     -5.98      0.00
  -29    3    6    -27.10      0.00
  -27    3    6      4.99      0.00
  -23    3    6      8.38      0.00
  -21    3    6     18.98      0.00
  -15    3    6      9.63      0.00
  -13    3    6     38.46      0.00
  -11    3    6      3.50      0.00
   -9    3    6    -81.27      0.00
   -7    3    6      5.93      0.00
   -3    3    6     66.87      0.00
    7    3    6     21.54      0.00
    9    3    6      0.94      0.00
  -32    2    6     -0.12      0.00
  -30    2    6      1.02      0.00
  -26    2    6     25.63      0.00
  -24    2    6      9.61      0.00
  -22    2    6    -24.00      0.00
  -20    2    6     21.84      0.00
  -18    2    6     14.31      0.00
  -14    2    6    -57.41      0.00
  -12    2    6     20.78      0.00
   -8    2    6     23.20      0.00
   -4    2    6    -77.16      0.00
   -2    2    6     26.80      0.00
  -33    1    6     -0.27      0.00
  -31    1    6      5.36      0.00
  -29    1    6      0.95      0.00
  -27    1    6      3.80      0.00
  -23    1    6     -4.17      0.00
  -21    1    6    -25.44      0.00
  -19    1    6     17.54      0.00
  -17    1    6     16.27      0.00
  -15    1    6     -3.42      0.00
  -11    1    6    -29.27      0.00
   -7    1    6     55.03      0.00
   -5    1    6    -59.09      0.00
    5    1    6     17.52      0.00
    9    1    6     19.22      0.00
  -32    0    6      6.18      0.00
  -30    0    6      8.61      0.00
  -28    0    6    -22.87      0.00
  -26    0    6    -12.90      0.00
  -24    0    6      9.45      0.00
  -22    0    6      7.31      0.00
  -20    0    6     -5.17      0.00
  -18    0    6     -1.41      0.00
  -16    0    6      2.77      0.00
  -14    0    6     12.08      0.00
  -12    0    6     35.96      0.00
  -10    0    6    -58.55      0.00
   -8    0    6    -52.83      0.00
   -6    0    6     81.68      0.00
   -4    0    6     29.75      0.00
   -2    0    6    -74.50      0.00
    0    0    6     60.46      0.00
    2    0    6    -21.27      0.00
    4    0    6     12.39      0.00
    6    0    6    -75.06      0.00
    8    0    6     52.38      0.00
   10    0    6     49.03      0.00
   12    0    6     -4.93      0.00
   14    0    6    -30.73      0.00
   16    0    6    -25.17      0.00
   18    0    6     10.35      0.00
   20    0    6    -14.39      0.00
   22    0    6    -18.19      0.00
   24    0    6      0.38      0.00
   26    0    6     13.00      0.00
   28    0    6     -4.26      0.00
   30    0    6      7.27      0.00
   32    0    6     15.44      0.00
  -25    1    6      1.98      0.00
  -13    1    6    -13.78      0.00
   -9    1    6     41.34      0.00
   -3    1    6    -68.59      0.00
   -1    1    6     32.97      0.00
    1    1    6     -4.28      0.00
    3    1    6     34.29      0.00
    7    1    6    -17.25      0.00
   11    1    6    -29.32      0.00
   13    1    6      6.40      0.00
   15    1    6     13.03      0.00
   17    1    6     -3.66      0.00
   19    1    6      2.72      0.00
   21    1    6      2.67      0.00
   23    1    6     -9.13      0.00
   25    1    6     13.92      0.00
   27    1    6      2.82      0.00
   29    1    6    -10.70      0.00
   31    1    6    -17.76      0.00
  -28    2    6    -24.70      0.00
  -16    2    6     -8.43      0.00
  -10    2    6     48.61      0.00
   -6    2    6    -15.18      0.00
    0    2    6     91.18      0.00
    2    2    6   -109.62      0.00
    4    2    6     71.45      0.00
    6    2    6    -31.55      0.00
    8    2    6    -38.44      0.00
   10    2    6      1.91      0.00
   12    2    6     23.77      0.00
   14    2    6      3.75      0.00
   16    2    6     15.04      0.00
   18    2    6     10.16      0.00
   20    2    6    -23.04      0.00
   22    2    6      7.66      0.00
   24    2    6      7.57      0.00
   26    2    6      3.99      0.00
   28    2    6     -3.14      0.00
   30    2    6     -7.44      0.00
   32    2    6     13.79      0.00
  -25    3    6      8.10      0.00
  -19    3    6    -14.18      0.00
  -17    3    6    -23.93      0.00
   -5    3    6     73.91      0.00
   -1    3    6    -95.71      0.00
    1    3    6     19.26      0.00
    3    3    6    -36.68      0.00
    5    3    6     -4.44      0.00
   11    3    6      4.50      0.00
   13    3    6    -18.49      0.00
   15    3    6     -9.61      0.00
   17    3    6     11.06      0.00
   19    3    6      7.83      0.00
   21    3    6    -16.95      0.00
   23    3    6     -1.87      0.00
   25    3    6     10.63      0.00
   27    3    6      1.31      0.00
   29    3    6    -11.01      0.00
   31    3    6     28.62      0.00
  -32    4    6      5.14      0.00
  -22    4    6     -7.77      0.00
  -20    4    6      4.31      0.00
  -18    4    6    -18.83      0.00
  -16    4    6     -0.86      0.00
  -10    4    6      2.40      0.00
   -8    4    6    -38.46      0.00
   -4    4    6     22.40      0.00
   -2    4    6     42.94      0.00
    0    4    6    -44.67      0.00
    2    4    6     16.55      0.00
    6    4    6     52.32      0.00
   12    4    6    -39.76      0.00
   16    4    6    -10.13      0.00
   18    4    6      7.27      0.00
   20    4    6      2.44      0.00
   22    4    6     20.81      0.00
   24    4    6      7.07      0.00
   26    4    6      5.39      0.00
   28    4    6    -19.43      0.00
   30    4    6    -19.60      0.00
  -33    5    6     -1.61      0.00
  -31    5    6     12.27      0.00
  -29    5    6      4.90      0.00
  -27    5    6      0.94      0.00
  -23    5    6    -28.22      0.00
  -19    5    6     25.68      0.00
  -17    5    6      6.16      0.00
   -9    5    6     -1.78      0.00
   -5    5    6     19.29      0.00
    1    5    6    -46.03      0.00
    3    5    6    -74.87      0.00
    7    5    6    -11.83      0.00
   11    5    6      8.72      0.00
   13    5    6     16.07      0.00
   15    5    6    -15.85      0.00
   17    5    6     -8.61      0.00
   19    5    6     19.10      0.00
   21    5    6    -11.24      0.00
   23    5    6     -8.56      0.00
   27    5    6     -0.35      0.00
   29    5    6    -12.83      0.00
   31    5    6     18.59      0.00
  -32    6    6     -2.33      0.00
  -30    6    6    -18.35      0.00
  -28    6    6      6.20      0.00
  -24    6    6      0.39      0.00
  -12    6    6     -7.46      0.00
   -6    6    6     47.59      0.00
   -4    6    6    -75.08      0.00
    0    6    6     72.88      0.00
    2    6    6    -22.02      0.00
    4    6    6     -8.53      0.00
    6    6    6    -26.53      0.00
   10    6    6     15.73      0.00
   12    6    6      6.27      0.00
   16    6    6    -10.59      0.00
   18    6    6      7.76      0.00
   22    6    6    -16.71      0.00
   24    6    6      3.69      0.00
   26    6    6      5.23      0.00
   28    6    6     -4.76      0.00
   30    6    6     -6.94      0.00
  -31    7    6    -10.40      0.00
  -29    7    6      2.73      0.00
  -27    7    6     15.24      0.00
  -23    7    6     -7.24      0.00
  -21    7    6     11.64      0.00
  -13    7    6    -55.28      0.00
   -5    7    6    -26.13      0.00
    1    7    6     -0.11      0.00
    5    7    6     27.03      0.00
    7    7    6     -4.73      0.00
    9    7    6    -25.20      0.00
   11    7    6     -3.69      0.00
   13    7    6     20.22      0.00
   15    7    6     -2.48      0.00
   17    7    6      5.29      0.00
   19    7    6      0.15      0.00
   21    7    6      1.43      0.00
   23    7    6      7.59      0.00
   25    7    6     -7.61      0.00
   27    7    6     11.48      0.00
   29    7    6      3.00      0.00
   31    7    6    -13.21      0.00
  -32    8    6     15.59      0.00
  -30    8    6     -1.20      0.00
  -28    8    6    -18.40      0.00
  -26    8    6      5.24      0.00
  -24    8    6     -8.52      0.00
  -22    8    6    -10.40      0.00
  -20    8    6     21.85      0.00
  -10    8    6    -46.68      0.00
   -8    8    6     25.72      0.00
   -6    8    6      5.05      0.00
    0    8    6     39.45      0.00
    2    8    6     10.54      0.00
    6    8    6     -0.22      0.00
   10    8    6    -15.10      0.00
   14    8    6      0.55      0.00
   16    8    6     40.06      0.00
   18    8    6    -21.82      0.00
   20    8    6    -10.88      0.00
   22    8    6     -4.02      0.00
   24    8    6     12.37      0.00
   26    8    6     11.92      0.00
   28    8    6     -6.81      0.00
   30    8    6    -14.07      0.00
  -31    9    6     -8.62      0.00
  -29    9    6    -12.59      0.00
  -27    9    6     17.10      0.00
  -25    9    6     -0.82      0.00
  -23    9    6     -3.45      0.00
  -21    9    6      7.42      0.00
  -17    9    6    -11.15      0.00
  -15    9    6      2.24      0.00
  -11    9    6      5.26      0.00
   -9    9    6     29.25      0.00
   -7    9    6     15.49      0.00
    1    9    6      4.68      0.00
    5    9    6     15.61      0.00
    7    9    6     -1.92      0.00
    9    9    6      5.69      0.00
   11    9    6    -13.03      0.00
   13    9    6     10.33      0.00
   15    9    6    -26.20      0.00
   17    9    6      7.86      0.00
   19    9    6      1.39      0.00
   21    9    6      5.14      0.00
   23    9    6    -16.76      0.00
   27    9    6     -6.59      0.00
   29    9    6     -0.83      0.00
  -30   10    6     -5.40      0.00
  -28   10    6     29.86      0.00
  -26   10    6     13.26      0.00
  -24   10    6    -14.31      0.00
  -22   10    6    -17.36      0.00
  -20   10    6     11.82      0.00
  -18   10    6    -12.85      0.00
  -14   10    6     -2.50      0.00
  -10   10    6      8.44      0.00
   -4   10    6     -1.45      0.00
    0   10    6    -52.02      0.00
    2   10    6     12.49      0.00
    4   10    6     -5.54      0.00
    6   10    6     21.20      0.00
   10   10    6    -12.61      0.00
   12   10    6     10.90      0.00
   14   10    6    -21.31      0.00
   16   10    6     -6.91      0.00
   18   10    6      9.65      0.00
   20   10    6      5.05      0.00
   22   10    6     -4.09      0.00
   24   10    6      0.08      0.00
   26   10    6      3.63      0.00
   28   10    6    -11.84      0.00
  -29   11    6    -23.19      0.00
  -27   11    6    -12.14      0.00
  -25   11    6     10.37      0.00
  -23   11    6     -0.37      0.00
  -21   11    6     -4.91      0.00
  -19   11    6     22.13      0.00
  -17   11    6      6.81      0.00
  -15   11    6    -27.78      0.00
  -13   11    6     18.68      0.00
  -11   11    6     31.30      0.00
   -9   11    6    -15.14      0.00
   -5   11    6      0.79      0.00
   -1   11    6     23.40      0.00
    1   11    6     -2.10      0.00
    5   11    6     -5.20      0.00
    7   11    6    -13.33      0.00
   11   11    6      0.26      0.00
   13   11    6      4.77      0.00
   15   11    6      1.42      0.00
   17   11    6    -12.67      0.00
   19   11    6     -0.42      0.00
   21   11    6      3.61      0.00
   23   11    6      4.84      0.00
   27   11    6      7.93      0.00
   29   11    6    -30.44      0.00
  -28   12    6      5.45      0.00
  -26   12    6     -3.47      0.00
  -24   12    6     -1.66      0.00
  -22   12    6     -8.91      0.00
  -20   12    6     11.53      0.00
  -18   12    6      1.57      0.00
  -16   12    6      1.97      0.00
  -14   12    6      5.50      0.00
  -12   12    6     15.48      0.00
  -10   12    6     -8.91      0.00
   -6   12    6     26.03      0.00
    2   12    6     -7.82      0.00
    4   12    6     -1.48      0.00
    6   12    6      1.77      0.00
    8   12    6     15.96      0.00
   10   12    6      6.28      0.00
   12   12    6    -21.26      0.00
   14   12    6      0.78      0.00
   16   12    6      6.24      0.00
   18   12    6     13.32      0.00
   20   12    6      1.55      0.00
   22   12    6      3.45      0.00
   24   12    6    -10.54      0.00
   26   12    6     -7.63      0.00
   28   12    6     14.51      0.00
  -29   13    6      7.88      0.00
  -27   13    6      2.28      0.00
  -25   13    6    -21.86      0.00
  -23   13    6     19.92      0.00
  -21   13    6    -10.92      0.00
  -19   13    6     -3.89      0.00
  -17   13    6     -9.28      0.00
  -15   13    6     -3.23      0.00
  -13   13    6     -0.06      0.00
  -11   13    6    -13.49      0.00
   -7   13    6    -21.39      0.00
   -5   13    6    -12.84      0.00
   -3   13    6      6.02      0.00
   -1   13    6     13.23      0.00
    1   13    6    -21.66      0.00
    3   13    6     46.82      0.00
    5   13    6     -7.46      0.00
    7   13    6      4.47      0.00
    9   13    6    -13.89      0.00
   11   13    6      2.98      0.00
   13   13    6      5.73      0.00
   15   13    6      0.76      0.00
   17   13    6    -12.40      0.00
   19   13    6     -2.98      0.00
   21   13    6     -0.56      0.00
   23   13    6     -4.15      0.00
   25   13    6     -4.44      0.00
   27   13    6     11.26      0.00
  -28   14    6    -11.79      0.00
  -26   14    6     -9.90      0.00
  -24   14    6     15.39      0.00
  -22   14    6     10.37      0.00
  -20   14    6     -1.29      0.00
  -18   14    6     20.95      0.00
  -16   14    6     -6.73      0.00
  -14   14    6    -11.52      0.00
  -12   14    6    -10.98      0.00
  -10   14    6    -11.07      0.00
   -6   14    6      4.54      0.00
   -2   14    6     17.70      0.00
    0   14    6    -26.48      0.00
    2   14    6     -6.24      0.00
    4   14    6     -0.21      0.00
    6   14    6     -1.72      0.00
    8   14    6      2.67      0.00
   10   14    6    -18.61      0.00
   12   14    6     22.05      0.00
   14   14    6      6.58      0.00
   16   14    6    -15.12      0.00
   18   14    6     -4.71      0.00
   20   14    6     -7.09      0.00
   22   14    6      3.52      0.00
   24   14    6      0.24      0.00
   26   14    6     -1.25      0.00
  -27   15    6      4.16      0.00
  -25   15    6     -0.25      0.00
  -23   15    6     11.84      0.00
  -21   15    6     12.56      0.00
  -19   15    6    -11.22      0.00
  -17   15    6    -24.40      0.00
  -15   15    6     20.53      0.00
  -13   15    6     22.19      0.00
  -11   15    6      1.83      0.00
   -9   15    6    -16.29      0.00
   -7   15    6     18.11      0.00
   -3   15    6    -32.26      0.00
   -1   15    6    -14.70      0.00
    1   15    6     28.74      0.00
    7   15    6      9.49      0.00
    9   15    6     -6.63      0.00
   11   15    6    -11.16      0.00
   13   15    6      5.47      0.00
   15   15    6      5.39      0.00
   17   15    6      0.73      0.00
   19   15    6     -3.95      0.00
   21   15    6      2.15      0.00
   23   15    6      4.80      0.00
  -26   16    6    -16.39      0.00
  -24   16    6    -11.08      0.00
  -22   16    6      5.03      0.00
  -20   16    6     -2.39      0.00
  -18   16    6    -12.39      0.00
  -16   16    6      0.54      0.00
  -14   16    6     15.85      0.00
  -12   16    6     -3.60      0.00
  -10   16    6     -9.40      0.00
   -8   16    6    -11.72      0.00
   -6   16    6     -8.92      0.00
   -4   16    6     10.20      0.00
   -2   16    6     34.46      0.00
    0   16    6      0.15      0.00
    2   16    6    -11.84      0.00
    4   16    6     -9.75      0.00
    6   16    6      6.31      0.00
    8   16    6      5.22      0.00
   10   16    6    -21.43      0.00
   12   16    6     16.36      0.00
   16   16    6      0.57      0.00
   18   16    6      9.64      0.00
   20   16    6      4.75      0.00
   22   16    6      1.70      0.00
   24   16    6    -19.80      0.00
  -25   17    6    -12.82      0.00
  -23   17    6    -14.11      0.00
  -21   17    6      2.10      0.00
  -19   17    6    -25.34      0.00
  -17   17    6      4.18      0.00
  -15   17    6     12.31      0.00
  -13   17    6      3.46      0.00
  -11   17    6      9.57      0.00
   -9   17    6      0.98      0.00
   -7   17    6     -6.53      0.00
   -5   17    6     -4.74      0.00
    3   17    6      0.05      0.00
    5   17    6     -4.79      0.00
    7   17    6     -8.97      0.00
    9   17    6     12.76      0.00
   11   17    6     -9.45      0.00
   13   17    6     -8.90      0.00
   15   17    6     -9.00      0.00
   17   17    6     16.41      0.00
   19   17    6      9.84      0.00
   21   17    6     -9.96      0.00
   23   17    6     -9.26      0.00
  -24   18    6     -6.99      0.00
  -22   18    6      5.34      0.00
  -20   18    6      9.89      0.00
  -18   18    6     16.14      0.00
  -16   18    6      1.70      0.00
  -14   18    6    -20.65      0.00
  -12   18    6     -2.68      0.00
  -10   18    6     -3.35      0.00
   -6   18    6      9.35      0.00
   -4   18    6     11.35      0.00
   -2   18    6    -27.74      0.00
    2   18    6     14.57      0.00
    4   18    6      0.69      0.00
    6   18    6    -11.96      0.00
    8   18    6     15.45      0.00
   10   18    6     10.63      0.00
   12   18    6    -33.84      0.00
   16   18    6    -10.57      0.00
   18   18    6      1.19      0.00
   20   18    6    -19.31      0.00
   22   18    6     19.26      0.00
  -23   19    6      1.81      0.00
  -21   19    6     15.81      0.00
  -19   19    6      3.16      0.00
  -17   19    6     -6.99      0.00
  -15   19    6    -10.14      0.00
  -13   19    6     10.80      0.00
  -11   19    6      1.99      0.00
   -9   19    6     -7.61      0.00
   -7   19    6    -19.71      0.00
   -5   19    6      5.16      0.00
   -3   19    6      2.97      0.00
   -1   19    6     -8.83      0.00
    1   19    6     -7.66      0.00
    5   19    6     20.57      0.00
    7   19    6      1.26      0.00
   11   19    6      0.22      0.00
   13   19    6     28.99      0.00
   15   19    6    -30.43      0.00
   17   19    6     -3.13      0.00
   19   19    6     24.89      0.00
   21   19    6     -3.05      0.00
  -20   20    6    -14.02      0.00
  -18   20    6      5.42      0.00
  -16   20    6     -5.73      0.00
  -14   20    6     -9.21      0.00
  -12   20    6      5.36      0.00
  -10   20    6      9.97      0.00
   -2   20    6     -3.47      0.00
    0   20    6     -4.24      0.00
    2   20    6      6.93      0.00
    4   20    6      8.20      0.00
   10   20    6     -9.88      0.00
   12   20    6     -8.73      0.00
   16   20    6     -2.44      0.00
   18   20    6    -15.56      0.00
   20   20    6     -6.76      0.00
  -19   21    6     -3.97      0.00
  -17   21    6     -0.95      0.00
  -15   21    6      0.06      0.00
  -13   21    6    -16.28      0.00
  -11   21    6     12.01      0.00
   -9   21    6     28.14      0.00
   -7   21    6     13.12      0.00
   -5   21    6    -12.29      0.00
   -3   21    6     -0.56      0.00
    1   21    6     25.49      0.00
    3   21    6    -14.12      0.00
    5   21    6    -17.41      0.00
    7   21    6      0.64      0.00
    9   21    6      3.13      0.00
   11   21    6     18.25      0.00
   13   21    6      1.70      0.00
   15   21    6    -30.17      0.00
   17   21    6      5.68      0.00
  -18   22    6    -14.18      0.00
  -16   22    6      6.39      0.00
  -14   22    6     10.67      0.00
  -12   22    6     18.36      0.00
   -8   22    6      3.50      0.00
   -2   22    6      4.03      0.00
    0   22    6      3.08      0.00
    2   22    6     -2.92      0.00
    4   22    6     -5.45      0.00
    6   22    6     -5.58      0.00
    8   22    6      0.18      0.00
   10   22    6     -9.11      0.00
   12   22    6      7.96      0.00
   16   22    6    -16.76      0.00
  -15   23    6     -4.50      0.00
  -13   23    6     -2.30      0.00
  -11   23    6     -8.49      0.00
   -9   23    6     -9.95      0.00
   -7   23    6    -21.28      0.00
   -5   23    6      1.13      0.00
   -3   23    6      9.24      0.00
    1   23    6    -13.29      0.00
    5   23    6     19.20      0.00
    7   23    6      2.62      0.00
    9   23    6     -6.90      0.00
   13   23    6     12.65      0.00
  -12   24    6     16.03      0.00
  -10   24    6    -32.91      0.00
   -8   24    6     -8.13      0.00
   -6   24    6     -1.62      0.00
   -2   24    6      9.24      0.00
    0   24    6    -17.14      0.00
    4   24    6     -3.80      0.00
    6   24    6      7.48      0.00
   10   24    6      5.90      0.00
   -9   25    6     35.98      0.00
   -7   25    6     -7.53      0.00
   -1   25    6    -37.69      0.00
    1   25    6      0.85      0.00
    3   25    6     -0.41      0.00
    7   25    6    -12.60      0.00
   -1   25    7     -3.10      0.00
    3   25    7      1.55      0.00
    7   25    7      5.89      0.00
    6   24    7      1.05      0.00
   -9   23    7     33.12      0.00
    7   23    7    -11.93      0.00
   -8   22    7      0.33      0.00
   -2   22    7      3.62      0.00
    2   22    7    -15.08      0.00
    6   22    7     11.65      0.00
   14   22    7    -15.95      0.00
   -9   21    7    -28.95      0.00
    5   21    7      3.38      0.00
  -10   20    7      2.91      0.00
   -8   20    7     -4.62      0.00
   -6   20    7      8.29      0.00
    0   20    7     12.07      0.00
    2   20    7     -4.14      0.00
    8   20    7     -9.42      0.00
   -9   19    7     24.55      0.00
   -7   19    7      2.27      0.00
   -5   19    7      2.23      0.00
    9   19    7     13.15      0.00
  -10   18    7     -7.33      0.00
    8   18    7     -9.05      0.00
   14   18    7     -6.62      0.00
  -10   16    7     -8.93      0.00
   -4   16    7     -3.58      0.00
    0   16    7      6.22      0.00
    2   16    7     -5.50      0.00
    6   16    7     -3.07      0.00
   14   16    7      4.63      0.00
  -11   15    7      1.49      0.00
   -1   15    7    -18.07      0.00
   25   15    7      2.47      0.00
   -8   14    7    -32.36      0.00
   -4   14    7      9.57      0.00
   -5   13    7     -6.86      0.00
   -1   13    7    -19.78      0.00
    5   13    7     -7.10      0.00
    7   13    7      8.53      0.00
  -12   12    7      3.00      0.00
   -8   12    7     13.75      0.00
   -6   12    7     -4.51      0.00
   -4   12    7     -4.17      0.00
    0   12    7    -26.45      0.00
    6   12    7      5.33      0.00
    8   12    7      9.12      0.00
   -9   11    7     -9.59      0.00
   -5   11    7     -0.97      0.00
   -3   11    7     20.34      0.00
   -1   11    7    -39.42      0.00
    1   11    7     10.86      0.00
    3   11    7     11.07      0.00
   25   11    7     -2.93      0.00
  -18   10    7     -1.21      0.00
  -16   10    7     12.05      0.00
  -10   10    7    -20.87      0.00
   -8   10    7    -22.07      0.00
   -4   10    7     21.05      0.00
   -2   10    7     11.71      0.00
    0   10    7     14.81      0.00
    8   10    7     41.47      0.00
   26   10    7     -9.07      0.00
  -19    9    7    -14.04      0.00
  -17    9    7      6.63      0.00
  -15    9    7    -19.52      0.00
  -13    9    7     -3.42      0.00
   -9    9    7     21.58      0.00
   -5    9    7     42.62      0.00
   -3    9    7    -28.97      0.00
  -20    8    7      2.19      0.00
  -18    8    7    -24.74      0.00
  -16    8    7    -28.40      0.00
  -14    8    7     10.96      0.00
  -12    8    7     22.29      0.00
  -10    8    7     14.91      0.00
   -8    8    7     -9.07      0.00
   -6    8    7    -23.03      0.00
   -4    8    7    -25.75      0.00
   -2    8    7      4.51      0.00
    2    8    7      7.16      0.00
    4    8    7     32.74      0.00
    8    8    7    -58.26      0.00
   14    8    7      2.63      0.00
  -19    7    7    -20.02      0.00
  -17    7    7     28.33      0.00
  -15    7    7     12.61      0.00
  -11    7    7    -15.69      0.00
   -7    7    7     10.89      0.00
   -3    7    7    -10.42      0.00
    3    7    7     -8.32      0.00
   13    7    7     15.96      0.00
   25    7    7      1.88      0.00
  -26    6    7     -8.07      0.00
  -22    6    7     13.02      0.00
   -2    6    7    -35.12      0.00
    2    6    7      7.62      0.00
  -29    5    7     11.91      0.00
  -27    5    7      0.93      0.00
  -25    5    7    -19.86      0.00
  -19    5    7    -26.56      0.00
  -15    5    7     40.76      0.00
   -7    5    7      6.14      0.00
   -3    5    7     56.72      0.00
   -1    5    7     11.89      0.00
    5    5    7     15.68      0.00
    9    5    7     39.89      0.00
   25    5    7      2.78      0.00
  -30    4    7     -8.27      0.00
  -28    4    7     16.79      0.00
  -26    4    7     15.70      0.00
  -24    4    7     -7.14      0.00
  -20    4    7     -9.14      0.00
  -18    4    7    -24.89      0.00
  -14    4    7     -4.14      0.00
   -8    4    7     26.44      0.00
   -6    4    7     56.18      0.00
    0    4    7     72.57      0.00
    2    4    7    -50.76      0.00
    4    4    7     25.60      0.00
    8    4    7     -9.59      0.00
  -33    3    7     -5.69      0.00
  -31    3    7     -1.58      0.00
  -29    3    7    -10.83      0.00
  -27    3    7     18.80      0.00
  -25    3    7    -14.26      0.00
  -23    3    7     -4.44      0.00
  -21    3    7     12.63      0.00
  -19    3    7     -7.68      0.00
  -13    3    7     16.58      0.00
  -11    3    7     11.91      0.00
   -3    3    7     57.59      0.00
    3    3    7     42.63      0.00
    9    3    7     34.48      0.00
  -32    2    7    -11.51      0.00
  -30    2    7     -0.03      0.00
  -24    2    7      3.41      0.00
  -22    2    7     -1.46      0.00
  -20    2    7      8.20      0.00
  -18    2    7     -1.12      0.00
  -14    2    7     16.31      0.00
  -10    2    7    -19.49      0.00
   -8    2    7      3.77      0.00
   -6    2    7    -72.48      0.00
   16    2    7     -5.63      0.00
  -31    1    7      1.89      0.00
  -29    1    7    -12.57      0.00
  -27    1    7     18.14      0.00
  -25    1    7      8.56      0.00
  -23    1    7    -17.16      0.00
  -21    1    7      9.98      0.00
  -19    1    7      7.15      0.00
  -17    1    7    -10.53      0.00
  -15    1    7     -6.45      0.00
  -11    1    7    -21.33      0.00
   -9    1    7     -3.41      0.00
   -5    1    7     -8.17      0.00
   -3    1    7      4.03      0.00
    1    1    7    -12.79      0.00
    9    1    7      4.80      0.00
  -32    0    7      6.14      0.00
  -30    0    7     -0.35      0.00
  -28    0    7    -16.25      0.00
  -26    0    7     -9.88      0.00
  -24    0    7    -13.29      0.00
  -22    0    7    -14.80      0.00
  -20    0    7     46.31      0.00
  -18    0    7      2.01      0.00
  -16    0    7     -4.51      0.00
  -14    0    7    -34.86      0.00
  -12    0    7    -42.63      0.00
  -10    0    7    110.27      0.00
   -8    0    7     16.57      0.00
   -6    0    7    -27.62      0.00
   -4    0    7     13.68      0.00
   -2    0    7     64.09      0.00
    0    0    7    -52.53      0.00
    2    0    7    -25.24      0.00
    4    0    7    -39.21      0.00
    6    0    7     23.48      0.00
    8    0    7     16.32      0.00
   10    0    7    -32.05      0.00
   12    0    7     41.03      0.00
   14    0    7     31.27      0.00
   16    0    7    -16.70      0.00
   18    0    7    -16.44      0.00
   20    0    7      7.38      0.00
   22    0    7    -10.52      0.00
   24    0    7     10.37      0.00
   26    0    7    -22.09      0.00
   28    0    7    -12.85      0.00
   30    0    7     -4.06      0.00
  -33    1    7      1.31      0.00
  -13    1    7     30.32      0.00
   -7    1    7      4.78      0.00
   -1    1    7    -29.22      0.00
    3    1    7     20.06      0.00
    5    1    7    -14.09      0.00
    7    1    7     42.90      0.00
   11    1    7     -1.15      0.00
   13    1    7    -40.13      0.00
   15    1    7     11.77      0.00
   17    1    7     16.16      0.00
   19    1    7    -16.92      0.00
   21    1    7      2.86      0.00
   23    1    7     13.32      0.00
   25    1    7     12.68      0.00
   27    1    7    -12.95      0.00
   29    1    7      3.14      0.00
   31    1    7      6.90      0.00
  -28    2    7      8.67      0.00
  -26    2    7     -2.16      0.00
  -16    2    7      1.64      0.00
  -12    2    7    -16.68      0.00
   -4    2    7     48.44      0.00
   -2    2    7    -62.59      0.00
    0    2    7     72.94      0.00
    2    2    7     21.80      0.00
    4    2    7     12.31      0.00
    6    2    7     -0.36      0.00
    8    2    7    -15.65      0.00
   10    2    7    -13.86      0.00
   12    2    7    -17.32      0.00
   14    2    7     19.54      0.00
   18    2    7     -3.69      0.00
   20    2    7     -8.24      0.00
   22    2    7     -4.09      0.00
   24    2    7     15.79      0.00
   26    2    7      7.03      0.00
   28    2    7     -8.91      0.00
   30    2    7     14.29      0.00
  -17    3    7     -8.08      0.00
  -15    3    7    -17.47      0.00
   -9    3    7     22.44      0.00
   -7    3    7    -27.58      0.00
   -5    3    7     -6.23      0.00
   -1    3    7     -7.77      0.00
    1    3    7    -11.84      0.00
    5    3    7    -33.21      0.00
    7    3    7    -49.96      0.00
   11    3    7    -15.21      0.00
   13    3    7     -2.62      0.00
   15    3    7     14.80      0.00
   17    3    7      6.08      0.00
   19    3    7    -14.11      0.00
   21    3    7     15.84      0.00
   23    3    7    -11.91      0.00
   25    3    7    -10.32      0.00
   27    3    7     -4.65      0.00
   29    3    7      6.13      0.00
   31    3    7     -0.06      0.00
  -32    4    7     -6.39      0.00
  -22    4    7      8.67      0.00
  -16    4    7     11.96      0.00
  -12    4    7     -6.90      0.00
  -10    4    7      5.28      0.00
   -4    4    7    -34.74      0.00
   -2    4    7    -95.30      0.00
    6    4    7    -12.44      0.00
   10    4    7     21.40      0.00
   12    4    7      0.15      0.00
   14    4    7    -16.96      0.00
   16    4    7     14.90      0.00
   18    4    7     11.13      0.00
   20    4    7     -3.37      0.00
   22    4    7     -4.88      0.00
   24    4    7     14.46      0.00
   26    4    7     -8.33      0.00
   28    4    7    -12.84      0.00
   30    4    7     27.35      0.00
  -33    5    7     -2.78      0.00
  -31    5    7      9.30      0.00
  -23    5    7      1.45      0.00
  -21    5    7    -13.01      0.00
  -17    5    7     43.38      0.00
  -13    5    7    -15.29      0.00
  -11    5    7    -21.05      0.00
   -9    5    7    -64.67      0.00
   -5    5    7     11.46      0.00
    1    5    7    -13.32      0.00
    3    5    7    -49.66      0.00
    7    5    7    -14.68      0.00
   11    5    7     -3.41      0.00
   13    5    7      1.38      0.00
   15    5    7    -15.76      0.00
   17    5    7      8.35      0.00
   19    5    7    -11.13      0.00
   21    5    7      9.28      0.00
   23    5    7      9.05      0.00
   27    5    7    -10.80      0.00
   29    5    7    -13.05      0.00
   31    5    7     21.24      0.00
  -32    6    7      9.06      0.00
  -30    6    7     -0.72      0.00
  -28    6    7    -19.61      0.00
  -24    6    7      3.92      0.00
  -20    6    7     -7.51      0.00
  -18    6    7      6.20      0.00
  -16    6    7    -10.23      0.00
  -14    6    7     -7.89      0.00
  -12    6    7     31.01      0.00
  -10    6    7    -11.09      0.00
   -8    6    7    -17.73      0.00
   -6    6    7     28.05      0.00
   -4    6    7     68.50      0.00
    0    6    7    -55.21      0.00
    4    6    7     27.07      0.00
    6    6    7     -5.27      0.00
    8    6    7      0.93      0.00
   10    6    7     39.08      0.00
   12    6    7     -3.78      0.00
   14    6    7    -37.22      0.00
   16    6    7      5.45      0.00
   18    6    7      8.26      0.00
   20    6    7     -6.73      0.00
   22    6    7      4.25      0.00
   24    6    7      4.75      0.00
   26    6    7      7.15      0.00
   28    6    7    -20.01      0.00
   30    6    7     -3.25      0.00
  -31    7    7     -5.02      0.00
  -29    7    7      4.16      0.00
  -27    7    7     24.83      0.00
  -25    7    7     -9.41      0.00
  -23    7    7      1.68      0.00
  -21    7    7     -0.71      0.00
  -13    7    7    -12.66      0.00
   -9    7    7     16.99      0.00
   -5    7    7    -73.05      0.00
   -1    7    7     78.05      0.00
    1    7    7    -16.00      0.00
    5    7    7     -9.02      0.00
    7    7    7     -2.73      0.00
    9    7    7     -0.56      0.00
   11    7    7      4.82      0.00
   15    7    7      3.55      0.00
   17    7    7    -23.27      0.00
   19    7    7     -2.59      0.00
   21    7    7     -1.36      0.00
   23    7    7      4.89      0.00
   27    7    7     -6.20      0.00
   29    7    7     -4.48      0.00
  -32    8    7    -17.69      0.00
  -30    8    7     12.51      0.00
  -28    8    7     18.95      0.00
  -26    8    7    -19.98      0.00
  -24    8    7     -3.50      0.00
  -22    8    7     26.88      0.00
    0    8    7      1.29      0.00
    6    8    7      1.82      0.00
   10    8    7     -7.85      0.00
   12    8    7     23.46      0.00
   16    8    7      5.62      0.00
   18    8    7      5.59      0.00
   20    8    7      0.14      0.00
   22    8    7    -37.29      0.00
   24    8    7      3.81      0.00
   26    8    7     11.50      0.00
   28    8    7     -3.89      0.00
   30    8    7     -2.24      0.00
  -31    9    7    -13.01      0.00
  -29    9    7    -11.04      0.00
  -27    9    7      7.86      0.00
  -25    9    7    -12.42      0.00
  -23    9    7      7.70      0.00
  -21    9    7     15.79      0.00
  -11    9    7     13.52      0.00
   -7    9    7    -11.04      0.00
   -1    9    7    -18.89      0.00
    1    9    7     14.45      0.00
    3    9    7    -24.50      0.00
    5    9    7     31.09      0.00
    7    9    7     -3.54      0.00
    9    9    7     -7.64      0.00
   11    9    7      9.11      0.00
   13    9    7    -21.38      0.00
   15    9    7     19.54      0.00
   17    9    7      1.76      0.00
   19    9    7     -3.72      0.00
   21    9    7     -2.08      0.00
   23    9    7     20.57      0.00
   25    9    7     -0.41      0.00
   27    9    7     -9.25      0.00
   29    9    7      0.77      0.00
  -30   10    7     -2.61      0.00
  -28   10    7     20.31      0.00
  -26   10    7     -5.77      0.00
  -24   10    7    -13.46      0.00
  -22   10    7      1.45      0.00
  -20   10    7      1.85      0.00
  -14   10    7      9.42      0.00
  -12   10    7      2.60      0.00
   -6   10    7     13.36      0.00
    2   10    7    -20.60      0.00
    4   10    7     -5.28      0.00
    6   10    7     -5.46      0.00
   10   10    7     -6.99      0.00
   12   10    7    -10.58      0.00
   14   10    7    -12.31      0.00
   16   10    7      8.90      0.00
   18   10    7      6.76      0.00
   20   10    7      7.08      0.00
   22   10    7     -0.23      0.00
   24   10    7     19.06      0.00
   28   10    7     -4.40      0.00
  -29   11    7     23.46      0.00
  -27   11    7     -9.93      0.00
  -25   11    7    -38.26      0.00
  -23   11    7      2.51      0.00
  -21   11    7     31.55      0.00
  -19   11    7     -8.28      0.00
  -17   11    7    -12.40      0.00
  -15   11    7     29.88      0.00
  -13   11    7     -9.15      0.00
  -11   11    7    -12.75      0.00
   -7   11    7     10.96      0.00
    5   11    7     14.96      0.00
    7   11    7     -3.43      0.00
    9   11    7    -29.26      0.00
   11   11    7      0.19      0.00
   13   11    7      8.76      0.00
   15   11    7     -0.12      0.00
   17   11    7     11.59      0.00
   19   11    7    -15.43      0.00
   21   11    7     -3.24      0.00
   23   11    7     -7.66      0.00
   27   11    7    -10.24      0.00
  -28   12    7     -9.15      0.00
  -26   12    7      8.90      0.00
  -24   12    7     22.17      0.00
  -22   12    7      1.84      0.00
  -20   12    7      1.41      0.00
  -18   12    7     -8.87      0.00
  -16   12    7    -28.99      0.00
  -14   12    7     14.72      0.00
  -10   12    7    -10.64      0.00
   -2   12    7      3.04      0.00
    2   12    7      9.82      0.00
    4   12    7     -7.14      0.00
   10   12    7     -5.78      0.00
   12   12    7      6.94      0.00
   14   12    7    -16.92      0.00
   16   12    7    -19.18      0.00
   18   12    7     -1.03      0.00
   20   12    7      6.61      0.00
   22   12    7      5.98      0.00
   24   12    7     14.19      0.00
   26   12    7     -7.24      0.00
   28   12    7    -24.95      0.00
  -29   13    7     -8.30      0.00
  -27   13    7      7.73      0.00
  -25   13    7     16.09      0.00
  -23   13    7     -6.41      0.00
  -21   13    7     12.43      0.00
  -19   13    7      6.79      0.00
  -17   13    7     -9.80      0.00
  -15   13    7    -19.85      0.00
  -13   13    7      4.81      0.00
  -11   13    7      8.16      0.00
   -9   13    7     10.31      0.00
   -7   13    7     13.01      0.00
   -3   13    7    -25.83      0.00
    1   13    7     25.63      0.00
    3   13    7      0.29      0.00
    9   13    7      3.23      0.00
   11   13    7      1.89      0.00
   13   13    7     10.92      0.00
   15   13    7     -4.55      0.00
   17   13    7      0.00      0.00
   19   13    7     -9.02      0.00
   21   13    7      6.90      0.00
   23   13    7     -0.30      0.00
   25   13    7     21.72      0.00
   27   13    7      8.37      0.00
  -28   14    7      1.39      0.00
  -26   14    7    -15.59      0.00
  -24   14    7      3.38      0.00
  -22   14    7    -10.26      0.00
  -20   14    7      1.81      0.00
  -18   14    7     -6.87      0.00
  -16   14    7     25.24      0.00
  -14   14    7     12.81      0.00
  -12   14    7     -2.69      0.00
  -10   14    7      0.60      0.00
   -6   14    7     -2.64      0.00
   -2   14    7     45.02      0.00
    0   14    7     -2.36      0.00
    2   14    7      6.75      0.00
    4   14    7    -19.32      0.00
    6   14    7      3.90      0.00
    8   14    7    -18.60      0.00
   10   14    7     -3.94      0.00
   12   14    7      3.59      0.00
   14   14    7     27.16      0.00
   16   14    7     -3.88      0.00
   18   14    7      1.94      0.00
   20   14    7      2.32      0.00
   22   14    7     -0.94      0.00
   24   14    7    -17.59      0.00
   26   14    7     12.54      0.00
  -27   15    7     -9.86      0.00
  -25   15    7     15.44      0.00
  -23   15    7      4.43      0.00
  -21   15    7    -24.74      0.00
  -19   15    7     -8.38      0.00
  -17   15    7     -6.42      0.00
  -15   15    7     10.94      0.00
  -13   15    7     -8.11      0.00
   -9   15    7      6.07      0.00
   -7   15    7    -13.88      0.00
   -5   15    7      0.65      0.00
   -3   15    7     33.97      0.00
    1   15    7     -6.07      0.00
    3   15    7      5.07      0.00
    5   15    7     17.59      0.00
    7   15    7    -11.06      0.00
    9   15    7    -11.92      0.00
   11   15    7     28.25      0.00
   13   15    7    -26.55      0.00
   15   15    7     -1.05      0.00
   17   15    7     11.56      0.00
   19   15    7     -6.65      0.00
   21   15    7     -6.64      0.00
   23   15    7    -15.69      0.00
  -26   16    7     -0.89      0.00
  -24   16    7     10.55      0.00
  -22   16    7     -6.07      0.00
  -20   16    7    -15.59      0.00
  -18   16    7     24.45      0.00
  -16   16    7     10.91      0.00
  -14   16    7     -6.81      0.00
  -12   16    7    -14.38      0.00
   -8   16    7     23.47      0.00
   -6   16    7     -4.91      0.00
   -2   16    7     -8.13      0.00
    4   16    7    -14.09      0.00
    8   16    7     14.82      0.00
   10   16    7     -0.87      0.00
   12   16    7     -3.60      0.00
   16   16    7     -6.18      0.00
   18   16    7      0.26      0.00
   20   16    7      4.94      0.00
   22   16    7     -8.03      0.00
   24   16    7     14.51      0.00
  -25   17    7     -1.64      0.00
  -23   17    7      7.88      0.00
  -21   17    7      8.03      0.00
  -19   17    7      9.72      0.00
  -17   17    7     -1.29      0.00
  -15   17    7     -2.09      0.00
  -13   17    7      4.22      0.00
  -11   17    7     -1.73      0.00
   -9   17    7     -5.52      0.00
   -7   17    7      8.79      0.00
   -5   17    7      7.59      0.00
   -3   17    7    -13.25      0.00
   -1   17    7     -8.07      0.00
    1   17    7     -2.56      0.00
    3   17    7      7.69      0.00
    5   17    7     -7.04      0.00
    7   17    7     12.04      0.00
    9   17    7    -11.47      0.00
   11   17    7     -3.47      0.00
   13   17    7     14.08      0.00
   15   17    7    -10.51      0.00
   17   17    7     -4.19      0.00
   19   17    7      5.29      0.00
   21   17    7     25.93      0.00
   23   17    7    -17.36      0.00
  -24   18    7     -9.23      0.00
  -22   18    7      6.78      0.00
  -20   18    7    -15.24      0.00
  -18   18    7      7.03      0.00
  -16   18    7      0.82      0.00
  -14   18    7     12.97      0.00
  -12   18    7    -11.77      0.00
   -8   18    7    -19.69      0.00
   -6   18    7      4.63      0.00
   -4   18    7      4.11      0.00
   -2   18    7     10.90      0.00
    0   18    7    -17.76      0.00
    2   18    7     11.78      0.00
    4   18    7     10.42      0.00
    6   18    7     12.38      0.00
   10   18    7    -16.78      0.00
   12   18    7     13.45      0.00
   16   18    7      6.37      0.00
   18   18    7      6.75      0.00
   20   18    7    -11.71      0.00
   22   18    7     11.18      0.00
  -23   19    7      7.38      0.00
  -21   19    7    -13.99      0.00
  -19   19    7     -7.57      0.00
  -17   19    7    -12.97      0.00
  -15   19    7    -10.00      0.00
  -13   19    7     13.01      0.00
  -11   19    7      8.12      0.00
   -3   19    7    -17.68      0.00
   -1   19    7     12.00      0.00
    1   19    7      8.48      0.00
    3   19    7    -13.50      0.00
    5   19    7    -24.91      0.00
    7   19    7      1.49      0.00
   11   19    7     -5.39      0.00
   13   19    7     17.55      0.00
   15   19    7     -3.79      0.00
   17   19    7     -8.45      0.00
   19   19    7     -7.71      0.00
   21   19    7     16.35      0.00
  -20   20    7     10.54      0.00
  -18   20    7     -4.85      0.00
  -16   20    7    -11.00      0.00
  -14   20    7     11.32      0.00
  -12   20    7     17.36      0.00
   -4   20    7     -2.31      0.00
   -2   20    7    -17.33      0.00
    4   20    7     11.15      0.00
    6   20    7      0.97      0.00
   10   20    7     11.00      0.00
   12   20    7      3.04      0.00
   14   20    7    -25.82      0.00
   16   20    7     12.76      0.00
   18   20    7      4.84      0.00
  -19   21    7      2.16      0.00
  -17   21    7      3.39      0.00
  -15   21    7      4.41      0.00
  -13   21    7     -4.22      0.00
  -11   21    7     -6.11      0.00
   -7   21    7    -16.80      0.00
   -5   21    7      8.80      0.00
   -3   21    7      1.49      0.00
   -1   21    7      3.45      0.00
    1   21    7     -4.09      0.00
    3   21    7     16.54      0.00
    7   21    7      7.03      0.00
    9   21    7    -10.89      0.00
   11   21    7     15.74      0.00
   13   21    7      9.83      0.00
   15   21    7    -14.11      0.00
   17   21    7    -12.80      0.00
  -18   22    7     -6.40      0.00
  -16   22    7      0.88      0.00
  -14   22    7    -19.16      0.00
  -12   22    7     13.45      0.00
  -10   22    7      1.66      0.00
   -6   22    7     -8.76      0.00
   -4   22    7      6.65      0.00
    0   22    7     -8.67      0.00
    4   22    7      8.72      0.00
    8   22    7    -10.32      0.00
   10   22    7     11.45      0.00
   12   22    7    -21.69      0.00
   16   22    7     29.86      0.00
  -15   23    7     -3.45      0.00
  -13   23    7      2.54      0.00
  -11   23    7    -29.79      0.00
   -7   23    7     18.30      0.00
   -5   23    7     11.45      0.00
   -3   23    7      7.22      0.00
   -1   23    7    -28.68      0.00
    1   23    7     16.30      0.00
    3   23    7    -19.28      0.00
    5   23    7     -1.57      0.00
    9   23    7     -0.82      0.00
   11   23    7     10.15      0.00
   13   23    7      3.17      0.00
  -12   24    7     -8.09      0.00
  -10   24    7      5.71      0.00
   -8   24    7    -23.84      0.00
   -6   24    7      7.20      0.00
   -4   24    7     11.22      0.00
   -2   24    7      2.67      0.00
    0   24    7      1.19      0.00
    2   24    7      5.57      0.00
    4   24    7     -8.46      0.00
    8   24    7     -2.24      0.00
   10   24    7      6.68      0.00
   -7   25    7     -7.00      0.00
   -5   25    7     -2.52      0.00
   -3   25    7      4.45      0.00
    1   25    7      1.03      0.00
    5   25    7     19.08      0.00
   -7   25    8     25.02      0.00
   -5   25    8     11.16      0.00
    1   25    8    -18.37      0.00
    5   25    8     -4.18      0.00
   -6   24    8     -6.72      0.00
   -4   24    8      4.85      0.00
    4   24    8     20.67      0.00
   10   24    8      6.06      0.00
   -9   23    8    -30.08      0.00
    1   23    8      5.14      0.00
    7   23    8     -0.59      0.00
   11   23    8    -26.95      0.00
   13   23    8      2.58      0.00
  -10   22    8      7.04      0.00
   -8   22    8      8.26      0.00
    2   22    8     -1.34      0.00
    4   22    8      1.30      0.00
   10   22    8      9.49      0.00
  -11   21    8    -13.40      0.00
   -9   21    8     28.16      0.00
   -5   21    8     -6.80      0.00
    3   21    8     26.20      0.00
    9   21    8     16.88      0.00
  -10   20    8     -8.83      0.00
   -8   20    8      8.75      0.00
   -6   20    8     -2.92      0.00
   -4   20    8    -13.26      0.00
    0   20    8      0.86      0.00
    2   20    8      1.31      0.00
   14   20    8     -0.06      0.00
  -11   19    8     -3.86      0.00
   -9   19    8    -27.03      0.00
   -7   19    8      6.78      0.00
    3   19    8      2.47      0.00
    9   19    8      2.62      0.00
  -10   18    8     12.65      0.00
   -8   18    8      0.72      0.00
    0   18    8     -4.63      0.00
    2   18    8     -0.13      0.00
    8   18    8     16.15      0.00
   -1   17    8      9.71      0.00
    1   17    8      5.34      0.00
   -8   16    8    -15.29      0.00
   -4   16    8     10.02      0.00
    0   16    8     -5.82      0.00
   14   16    8     18.41      0.00
    3   15    8      9.92      0.00
  -10   14    8     -4.48      0.00
    0   14    8     31.59      0.00
    8   14    8     13.71      0.00
   -3   13    8     25.00      0.00
   -1   13    8    -31.59      0.00
    1   13    8     11.21      0.00
    3   13    8     -6.10      0.00
   25   13    8      3.52      0.00
  -10   12    8      8.86      0.00
   -8   12    8    -15.92      0.00
   -4   12    8     14.42      0.00
   -2   12    8      3.18      0.00
    8   12    8     -5.32      0.00
   14   12    8    -13.31      0.00
  -17   11    8     14.68      0.00
   -3   11    8    -24.40      0.00
   -1   11    8      2.41      0.00
    1   11    8    -10.41      0.00
   25   11    8    -22.69      0.00
  -18   10    8     -9.05      0.00
  -16   10    8      7.38      0.00
  -14   10    8    -13.10      0.00
  -10   10    8     -3.25      0.00
   -8   10    8     17.86      0.00
   -2   10    8    -17.27      0.00
   14   10    8     11.58      0.00
  -21    9    8      1.58      0.00
  -17    9    8    -16.29      0.00
  -15    9    8      2.62      0.00
  -13    9    8      3.85      0.00
  -11    9    8      0.75      0.00
   -5    9    8    -27.53      0.00
   -3    9    8     31.13      0.00
   13    9    8      8.81      0.00
  -22    8    8     -2.17      0.00
  -20    8    8    -10.39      0.00
  -18    8    8     27.63      0.00
  -14    8    8      0.84      0.00
   -2    8    8     42.45      0.00
    2    8    8     11.20      0.00
    8    8    8     13.16      0.00
   10    8    8     16.82      0.00
   14    8    8      1.39      0.00
  -17    7    8      4.84      0.00
  -15    7    8     46.43      0.00
  -11    7    8     -5.81      0.00
   -3    7    8    -23.49      0.00
   -1    7    8    -13.60      0.00
    1    7    8     38.96      0.00
    3    7    8     22.95      0.00
   25    7    8      9.22      0.00
  -26    6    8    -19.07      0.00
  -22    6    8     -1.10      0.00
  -16    6    8    -17.87      0.00
  -14    6    8    -31.99      0.00
  -12    6    8     -0.83      0.00
   -8    6    8     62.14      0.00
   -6    6    8    -10.24      0.00
   -2    6    8     -2.69      0.00
    2    6    8    -49.58      0.00
    8    6    8     12.56      0.00
   14    6    8    -10.54      0.00
  -29    5    8      7.01      0.00
  -27    5    8     22.30      0.00
  -25    5    8    -15.80      0.00
  -19    5    8     11.22      0.00
  -15    5    8     10.68      0.00
   -7    5    8     14.35      0.00
   -3    5    8    -23.57      0.00
    3    5    8      4.44      0.00
    9    5    8     43.84      0.00
   25    5    8    -23.40      0.00
  -30    4    8      3.29      0.00
  -28    4    8     -7.27      0.00
  -26    4    8     -7.46      0.00
  -24    4    8     13.66      0.00
  -22    4    8     -3.85      0.00
  -16    4    8     -3.55      0.00
  -14    4    8     -1.90      0.00
  -12    4    8    -18.82      0.00
    8    4    8     55.36      0.00
   10    4    8    -33.85      0.00
  -33    3    8    -15.37      0.00
  -31    3    8     12.56      0.00
  -27    3    8     -4.37      0.00
  -25    3    8     -3.65      0.00
  -23    3    8     -7.31      0.00
  -21    3    8     -4.18      0.00
  -19    3    8     -6.08      0.00
  -13    3    8      2.55      0.00
   -3    3    8     -3.06      0.00
    3    3    8    -15.45      0.00
    7    3    8     18.01      0.00
    9    3    8     27.54      0.00
   25    3    8      1.88      0.00
  -32    2    8      0.59      0.00
  -30    2    8      4.35      0.00
  -26    2    8     -9.01      0.00
  -24    2    8    -15.52      0.00
  -22    2    8      8.36      0.00
  -20    2    8    -12.36      0.00
  -18    2    8    -19.21      0.00
  -14    2    8     27.00      0.00
   -8    2    8    -28.07      0.00
   -4    2    8    -25.78      0.00
   -2    2    8    -34.68      0.00
    2    2    8      0.61      0.00
    8    2    8      3.36      0.00
   12    2    8      0.17      0.00
   16    2    8     10.47      0.00
   18    2    8    -18.59      0.00
  -31    1    8      5.09      0.00
  -29    1    8    -11.49      0.00
  -27    1    8      2.90      0.00
  -23    1    8     14.46      0.00
  -21    1    8     26.00      0.00
  -19    1    8    -22.13      0.00
  -17    1    8     -2.01      0.00
  -15    1    8    -17.91      0.00
  -13    1    8     -8.40      0.00
   -9    1    8    -26.06      0.00
   -7    1    8      2.68      0.00
   -3    1    8    -64.92      0.00
    3    1    8     26.67      0.00
    9    1    8    -15.59      0.00
  -32    0    8     -0.10      0.00
  -30    0    8     -6.89      0.00
  -28    0    8     -0.31      0.00
  -26    0    8     -6.83      0.00
  -24    0    8    -20.22      0.00
  -22    0    8     27.79      0.00
  -20    0    8     22.59      0.00
  -18    0    8      5.14      0.00
  -16    0    8     -7.42      0.00
  -14    0    8     -0.74      0.00
  -12    0    8    -47.25      0.00
  -10    0    8    -29.46      0.00
   -8    0    8      1.16      0.00
   -6    0    8     15.75      0.00
   -4    0    8     22.03      0.00
   -2    0    8    -45.18      0.00
    0    0    8     74.13      0.00
    2    0    8    -41.26      0.00
    4    0    8     41.10      0.00
    6    0    8     14.51      0.00
    8    0    8    -18.43      0.00
   10    0    8     13.90      0.00
   12    0    8    -56.17      0.00
   14    0    8     36.60      0.00
   16    0    8      7.10      0.00
   18    0    8    -20.97      0.00
   20    0    8     -3.84      0.00
   22    0    8      9.42      0.00
   24    0    8     -1.60      0.00
   26    0    8    -14.58      0.00
   28    0    8     14.15      0.00
   30    0    8      4.54      0.00
  -33    1    8    -12.02      0.00
  -25    1    8      2.44      0.00
  -11    1    8     58.41      0.00
   -5    1    8     31.42      0.00
   -1    1    8     -9.01      0.00
    1    1    8      3.88      0.00
    5    1    8     28.75      0.00
    7    1    8    -35.75      0.00
   11    1    8     30.77      0.00
   13    1    8     12.77      0.00
   15    1    8    -39.01      0.00
   17    1    8    -10.11      0.00
   19    1    8     18.59      0.00
   21    1    8      0.57      0.00
   23    1    8     12.76      0.00
   25    1    8    -17.96      0.00
   27    1    8      8.02      0.00
   29    1    8      5.09      0.00
   31    1    8     -4.58      0.00
  -28    2    8     20.67      0.00
  -16    2    8      4.61      0.00
  -12    2    8      9.10      0.00
  -10    2    8     24.15      0.00
   -6    2    8     35.02      0.00
    0    2    8     44.32      0.00
    4    2    8    -37.42      0.00
    6    2    8      7.59      0.00
   10    2    8    -27.71      0.00
   14    2    8     45.32      0.00
   20    2    8      3.79      0.00
   22    2    8     -5.69      0.00
   24    2    8     -5.64      0.00
   26    2    8     -2.26      0.00
   28    2    8      2.79      0.00
   30    2    8     -8.35      0.00
  -29    3    8      4.08      0.00
  -17    3    8      1.27      0.00
  -15    3    8     -1.51      0.00
  -11    3    8      2.55      0.00
   -9    3    8    -16.97      0.00
   -7    3    8    -35.39      0.00
   -5    3    8     34.58      0.00
   -1    3    8    137.71      0.00
    1    3    8   -106.83      0.00
    5    3    8    -19.28      0.00
   11    3    8    -14.15      0.00
   13    3    8      7.65      0.00
   15    3    8     -3.68      0.00
   17    3    8      7.21      0.00
   19    3    8     -6.47      0.00
   21    3    8     -9.32      0.00
   23    3    8     18.72      0.00
   27    3    8    -11.46      0.00
   29    3    8     15.32      0.00
   31    3    8     -8.53      0.00
  -32    4    8     13.08      0.00
  -20    4    8      1.64      0.00
  -18    4    8     26.64      0.00
  -10    4    8      1.23      0.00
   -8    4    8     -6.31      0.00
   -6    4    8     -9.63      0.00
   -4    4    8     48.90      0.00
   -2    4    8    -39.73      0.00
    0    4    8     -9.09      0.00
    2    4    8      7.55      0.00
    4    4    8     16.27      0.00
    6    4    8    -21.33      0.00
   12    4    8    -14.06      0.00
   14    4    8     -1.05      0.00
   16    4    8     -5.85      0.00
   18    4    8    -11.59      0.00
   20    4    8     27.57      0.00
   22    4    8      6.36      0.00
   24    4    8      4.60      0.00
   26    4    8      2.44      0.00
   28    4    8     -7.49      0.00
   30    4    8      5.49      0.00
  -31    5    8     -7.37      0.00
  -23    5    8     -5.03      0.00
  -21    5    8    -28.36      0.00
  -17    5    8     19.38      0.00
  -13    5    8      7.16      0.00
  -11    5    8     -5.49      0.00
   -9    5    8     -1.41      0.00
   -5    5    8    -37.44      0.00
   -1    5    8     42.85      0.00
    1    5    8      2.53      0.00
    5    5    8    -31.93      0.00
    7    5    8     10.91      0.00
   11    5    8    -44.74      0.00
   13    5    8    -23.55      0.00
   15    5    8     38.10      0.00
   17    5    8      0.73      0.00
   19    5    8     -6.25      0.00
   21    5    8     -7.38      0.00
   23    5    8      5.68      0.00
   27    5    8     -7.70      0.00
   29    5    8     22.72      0.00
  -32    6    8      7.60      0.00
  -30    6    8      0.36      0.00
  -28    6    8     -0.17      0.00
  -24    6    8      1.11      0.00
  -20    6    8     16.81      0.00
  -18    6    8      3.44      0.00
  -10    6    8    -12.58      0.00
   -4    6    8     39.59      0.00
    0    6    8    -64.40      0.00
    4    6    8     41.33      0.00
    6    6    8     15.56      0.00
   10    6    8    -10.16      0.00
   12    6    8      7.26      0.00
   16    6    8    -13.06      0.00
   18    6    8      8.23      0.00
   20    6    8     10.82      0.00
   22    6    8     -4.51      0.00
   24    6    8    -13.71      0.00
   26    6    8    -15.19      0.00
   28    6    8     -5.69      0.00
   30    6    8     32.05      0.00
  -31    7    8      5.29      0.00
  -29    7    8     -6.54      0.00
  -27    7    8     -3.87      0.00
  -25    7    8     29.75      0.00
  -23    7    8      7.74      0.00
  -21    7    8    -21.66      0.00
  -19    7    8    -19.68      0.00
  -13    7    8    -17.98      0.00
   -9    7    8     -4.22      0.00
   -7    7    8    -16.54      0.00
   -5    7    8     10.73      0.00
    5    7    8    -16.89      0.00
    7    7    8    -45.63      0.00
    9    7    8     42.38      0.00
   11    7    8      5.24      0.00
   13    7    8    -12.79      0.00
   15    7    8      9.70      0.00
   17    7    8     13.71      0.00
   19    7    8    -22.69      0.00
   21    7    8    -11.09      0.00
   23    7    8     29.41      0.00
   27    7    8    -15.85      0.00
   29    7    8      9.35      0.00
  -30    8    8      8.40      0.00
  -28    8    8     13.07      0.00
  -26    8    8    -25.97      0.00
  -24    8    8      3.76      0.00
  -16    8    8     -0.51      0.00
  -12    8    8     -1.24      0.00
  -10    8    8      3.15      0.00
   -8    8    8    -13.37      0.00
   -6    8    8     -8.51      0.00
   -4    8    8      6.24      0.00
    0    8    8     -5.15      0.00
    4    8    8     -5.53      0.00
    6    8    8    -18.51      0.00
   12    8    8    -12.49      0.00
   16    8    8      8.43      0.00
   18    8    8     -2.60      0.00
   20    8    8     -7.76      0.00
   22    8    8     13.04      0.00
   24    8    8      2.53      0.00
   26    8    8     -0.17      0.00
   28    8    8      3.10      0.00
  -31    9    8     18.27      0.00
  -29    9    8      2.93      0.00
  -27    9    8    -36.51      0.00
  -25    9    8     -3.83      0.00
  -23    9    8     26.75      0.00
  -19    9    8     -1.49      0.00
   -9    9    8     -6.13      0.00
   -7    9    8     18.79      0.00
   -1    9    8     -7.49      0.00
    1    9    8    -19.18      0.00
    3    9    8     21.04      0.00
    5    9    8      4.35      0.00
    7    9    8    -17.45      0.00
    9    9    8     -9.98      0.00
   11    9    8     -0.34      0.00
   15    9    8     -4.28      0.00
   17    9    8     -3.36      0.00
   19    9    8     -4.46      0.00
   21    9    8    -20.03      0.00
   23    9    8     21.47      0.00
   25    9    8     -8.95      0.00
   27    9    8    -11.15      0.00
   29    9    8      3.26      0.00
  -30   10    8     15.37      0.00
  -28   10    8      2.74      0.00
  -26   10    8     -7.70      0.00
  -24   10    8     31.80      0.00
  -22   10    8      9.49      0.00
  -20   10    8    -21.13      0.00
  -12   10    8      9.84      0.00
   -6   10    8     -8.69      0.00
   -4   10    8    -46.35      0.00
    0   10    8     17.86      0.00
    2   10    8     -6.34      0.00
    4   10    8     28.83      0.00
    6   10    8    -20.24      0.00
    8   10    8    -28.87      0.00
   10   10    8     18.16      0.00
   12   10    8      0.85      0.00
   16   10    8     -1.04      0.00
   18   10    8    -20.88      0.00
   20   10    8      6.51      0.00
   22   10    8      6.43      0.00
   24   10    8    -15.94      0.00
   26   10    8     -4.18      0.00
   28   10    8     13.86      0.00
  -29   11    8     -2.31      0.00
  -27   11    8     -3.24      0.00
  -25   11    8     11.58      0.00
  -23   11    8    -13.82      0.00
  -21   11    8    -16.78      0.00
  -19   11    8     -0.64      0.00
  -15   11    8      9.22      0.00
  -13   11    8     -7.76      0.00
  -11   11    8     -3.76      0.00
   -9   11    8     15.24      0.00
   -7   11    8     12.35      0.00
   -5   11    8     15.95      0.00
    3   11    8     -1.44      0.00
    5   11    8      0.46      0.00
    7   11    8     32.94      0.00
    9   11    8    -16.75      0.00
   11   11    8     -1.18      0.00
   13   11    8    -15.86      0.00
   15   11    8     14.05      0.00
   17   11    8      9.72      0.00
   19   11    8     15.26      0.00
   21   11    8      3.79      0.00
   23   11    8     13.67      0.00
   27   11    8      1.69      0.00
  -28   12    8     -5.29      0.00
  -26   12    8    -14.47      0.00
  -24   12    8     14.67      0.00
  -22   12    8     25.22      0.00
  -20   12    8    -22.41      0.00
  -18   12    8     -9.85      0.00
  -16   12    8     15.03      0.00
  -14   12    8     -9.99      0.00
  -12   12    8      3.27      0.00
   -6   12    8     -0.22      0.00
    0   12    8     24.69      0.00
    2   12    8      0.21      0.00
    4   12    8    -10.08      0.00
    6   12    8      8.50      0.00
   10   12    8      8.78      0.00
   12   12    8      1.08      0.00
   16   12    8     -4.16      0.00
   18   12    8     -7.98      0.00
   20   12    8     16.73      0.00
   22   12    8      2.85      0.00
   24   12    8     16.10      0.00
   26   12    8    -12.71      0.00
  -29   13    8      5.18      0.00
  -27   13    8      6.89      0.00
  -25   13    8      3.90      0.00
  -23   13    8      5.28      0.00
  -21   13    8      2.73      0.00
  -19   13    8     -5.40      0.00
  -17   13    8     -9.85      0.00
  -15   13    8     26.43      0.00
  -13   13    8    -19.45      0.00
  -11   13    8    -19.91      0.00
   -9   13    8    -13.52      0.00
   -7   13    8      4.96      0.00
   -5   13    8      9.78      0.00
    5   13    8     18.98      0.00
    7   13    8    -19.57      0.00
    9   13    8    -14.72      0.00
   11   13    8     13.85      0.00
   13   13    8      5.13      0.00
   15   13    8    -10.99      0.00
   17   13    8      6.57      0.00
   19   13    8     -8.94      0.00
   21   13    8     -0.73      0.00
   23   13    8     -8.83      0.00
   27   13    8    -14.11      0.00
  -28   14    8     -5.54      0.00
  -26   14    8     10.41      0.00
  -24   14    8    -15.11      0.00
  -22   14    8      0.18      0.00
  -20   14    8      0.86      0.00
  -18   14    8      0.96      0.00
  -16   14    8     -6.08      0.00
  -14   14    8     10.95      0.00
  -12   14    8      6.12      0.00
   -8   14    8      6.53      0.00
   -6   14    8      5.62      0.00
   -4   14    8     -7.83      0.00
   -2   14    8    -23.20      0.00
    2   14    8     -6.29      0.00
    4   14    8     -9.25      0.00
    6   14    8    -15.84      0.00
   10   14    8     11.13      0.00
   12   14    8    -14.55      0.00
   14   14    8      4.85      0.00
   16   14    8      3.37      0.00
   18   14    8    -11.75      0.00
   20   14    8     -7.79      0.00
   22   14    8      0.95      0.00
   24   14    8     24.07      0.00
   26   14    8    -12.20      0.00
  -27   15    8     -2.24      0.00
  -25   15    8     10.66      0.00
  -23   15    8     -8.14      0.00
  -21   15    8     10.01      0.00
  -19   15    8     11.67      0.00
  -17   15    8     -0.93      0.00
  -15   15    8    -17.16      0.00
  -13   15    8      2.27      0.00
  -11   15    8     11.46      0.00
   -9   15    8     -9.79      0.00
   -7   15    8      6.55      0.00
   -5   15    8     11.21      0.00
   -3   15    8      2.23      0.00
   -1   15    8    -36.22      0.00
    1   15    8     -4.57      0.00
    5   15    8     -1.67      0.00
    7   15    8     11.82      0.00
    9   15    8      4.38      0.00
   11   15    8      4.97      0.00
   13   15    8     21.28      0.00
   15   15    8    -30.67      0.00
   17   15    8     -0.02      0.00
   19   15    8     13.07      0.00
   21   15    8    -14.83      0.00
   23   15    8      1.62      0.00
   25   15    8     12.88      0.00
  -26   16    8     12.26      0.00
  -24   16    8    -17.81      0.00
  -22   16    8    -17.12      0.00
  -20   16    8      3.05      0.00
  -18   16    8      1.29      0.00
  -16   16    8     21.51      0.00
  -14   16    8    -10.69      0.00
  -12   16    8      6.36      0.00
  -10   16    8    -11.24      0.00
   -6   16    8     -2.94      0.00
   -2   16    8      3.93      0.00
    2   16    8     14.55      0.00
    4   16    8    -10.05      0.00
    6   16    8     -0.05      0.00
    8   16    8    -16.43      0.00
   10   16    8      2.88      0.00
   12   16    8    -10.95      0.00
   16   16    8     11.78      0.00
   18   16    8     -1.18      0.00
   20   16    8      7.70      0.00
   22   16    8    -13.16      0.00
   24   16    8     -4.84      0.00
  -25   17    8     -6.98      0.00
  -23   17    8     -9.34      0.00
  -21   17    8     -6.35      0.00
  -19   17    8     15.86      0.00
  -17   17    8     -6.77      0.00
  -15   17    8      4.91      0.00
  -13   17    8    -25.17      0.00
  -11   17    8      8.37      0.00
   -9   17    8     16.51      0.00
   -7   17    8      5.98      0.00
   -5   17    8      8.20      0.00
   -3   17    8     -0.17      0.00
    3   17    8    -10.21      0.00
    5   17    8      5.98      0.00
    7   17    8    -11.18      0.00
    9   17    8     -4.25      0.00
   11   17    8      3.61      0.00
   13   17    8    -10.13      0.00
   15   17    8     -4.17      0.00
   17   17    8     28.99      0.00
   19   17    8     -3.81      0.00
   21   17    8      0.53      0.00
   23   17    8     -2.96      0.00
  -24   18    8     11.48      0.00
  -22   18    8     -0.71      0.00
  -20   18    8      4.13      0.00
  -18   18    8      4.27      0.00
  -16   18    8     -7.39      0.00
  -14   18    8     14.21      0.00
  -12   18    8     -0.92      0.00
   -6   18    8     -9.14      0.00
   -4   18    8    -10.47      0.00
   -2   18    8      1.76      0.00
    4   18    8     -2.12      0.00
    6   18    8     17.19      0.00
   10   18    8      1.99      0.00
   12   18    8      1.78      0.00
   14   18    8    -23.91      0.00
   16   18    8    -12.22      0.00
   18   18    8     11.71      0.00
   20   18    8     15.87      0.00
   22   18    8    -18.50      0.00
  -21   19    8     -4.89      0.00
  -19   19    8      2.11      0.00
  -17   19    8     -2.77      0.00
  -15   19    8     18.09      0.00
  -13   19    8    -14.03      0.00
   -5   19    8     -9.83      0.00
   -3   19    8     11.41      0.00
   -1   19    8     -8.31      0.00
    1   19    8      8.24      0.00
    5   19    8      4.06      0.00
    7   19    8    -23.34      0.00
   11   19    8     15.20      0.00
   13   19    8     -2.79      0.00
   15   19    8     -3.13      0.00
   17   19    8    -11.00      0.00
   19   19    8     -5.14      0.00
  -20   20    8     -9.74      0.00
  -18   20    8     -8.95      0.00
  -16   20    8     13.20      0.00
  -14   20    8     -9.65      0.00
  -12   20    8      7.53      0.00
   -2   20    8      9.86      0.00
    4   20    8    -16.23      0.00
    6   20    8     12.96      0.00
    8   20    8      0.76      0.00
   10   20    8     -2.58      0.00
   12   20    8      0.91      0.00
   16   20    8     -5.68      0.00
   18   20    8      5.39      0.00
  -19   21    8    -13.09      0.00
  -17   21    8     -6.44      0.00
  -15   21    8     -4.41      0.00
  -13   21    8     31.14      0.00
   -7   21    8      3.68      0.00
   -3   21    8    -13.43      0.00
   -1   21    8     -1.79      0.00
    1   21    8     -4.23      0.00
    5   21    8    -11.52      0.00
    7   21    8    -23.56      0.00
   11   21    8    -10.12      0.00
   13   21    8     15.68      0.00
   15   21    8     17.97      0.00
   17   21    8    -10.91      0.00
  -16   22    8    -16.84      0.00
  -14   22    8      5.77      0.00
  -12   22    8    -10.11      0.00
   -6   22    8     16.87      0.00
   -4   22    8      6.26      0.00
   -2   22    8    -22.60      0.00
    0   22    8      7.63      0.00
    6   22    8     -6.97      0.00
    8   22    8     10.11      0.00
   12   22    8     -9.13      0.00
   14   22    8     -7.23      0.00
  -15   23    8      5.99      0.00
  -13   23    8     -6.40      0.00
  -11   23    8     -6.17      0.00
   -7   23    8     -7.82      0.00
   -5   23    8     14.50      0.00
   -3   23    8      9.03      0.00
   -1   23    8     -0.54      0.00
    3   23    8     -6.86      0.00
    5   23    8     17.45      0.00
    9   23    8      5.41      0.00
  -10   24    8      0.42      0.00
   -8   24    8     -5.66      0.00
   -2   24    8     -8.39      0.00
    0   24    8     14.73      0.00
    2   24    8    -19.06      0.00
    6   24    8    -15.86      0.00
    8   24    8     -2.43      0.00
   -3   25    8     -6.46      0.00
   -1   25    8     -2.44      0.00
    3   25    8     -2.54      0.00
   -5   25    9      7.83      0.00
    1   25    9      1.84      0.00
    3   25    9     -4.94      0.00
  -10   24    9     -2.21      0.00
    2   24    9      3.88      0.00
  -11   23    9     -7.70      0.00
   -9   23    9     10.48      0.00
   -3   23    9     -5.36      0.00
    3   23    9     26.39      0.00
  -10   22    9     10.27      0.00
    0   22    9      2.64      0.00
   14   22    9     -8.08      0.00
  -11   21    9      1.39      0.00
   -9   21    9      6.08      0.00
    3   21    9    -15.42      0.00
    5   21    9     22.73      0.00
    9   21    9     -0.97      0.00
  -10   20    9     14.03      0.00
   -8   20    9     -4.20      0.00
    6   20    9    -20.15      0.00
   10   20    9     11.55      0.00
   14   20    9    -21.78      0.00
  -11   19    9      0.35      0.00
   -9   19    9     13.41      0.00
   -5   19    9     -0.14      0.00
   -3   19    9      8.48      0.00
    7   19    9     -2.14      0.00
  -10   18    9     -6.90      0.00
   -8   18    9     10.76      0.00
   -6   18    9     -7.74      0.00
   -2   18    9      0.53      0.00
    8   18    9     15.71      0.00
   14   18    9     -2.43      0.00
  -11   17    9     -4.32      0.00
   -9   17    9    -20.74      0.00
   -7   17    9    -15.72      0.00
   -3   17    9      6.58      0.00
   -8   16    9      6.27      0.00
    6   16    9     -4.84      0.00
   14   16    9    -21.21      0.00
   -9   15    9      7.06      0.00
   -7   15    9     15.55      0.00
   -5   15    9      2.23      0.00
   -1   15    9     19.89      0.00
    1   15    9     -7.54      0.00
    3   15    9    -31.39      0.00
   -8   14    9     10.47      0.00
   -6   14    9     -0.47      0.00
   -2   14    9    -27.95      0.00
    2   14    9     12.93      0.00
   -3   13    9    -20.02      0.00
   -1   13    9     10.58      0.00
    3   13    9     -2.00      0.00
   25   13    9    -24.56      0.00
  -16   12    9     -3.25      0.00
   -4   12    9    -41.79      0.00
    0   12    9      0.56      0.00
    2   12    9     -0.21      0.00
    8   12    9     -6.47      0.00
  -19   11    9      9.62      0.00
  -15   11    9    -15.85      0.00
  -13   11    9     30.86      0.00
   -5   11    9     -8.72      0.00
   -3   11    9     29.79      0.00
   25   11    9     -8.59      0.00
  -22   10    9     -9.05      0.00
  -20   10    9      5.76      0.00
  -18   10    9      2.47      0.00
  -14   10    9     21.51      0.00
   -8   10    9     -5.07      0.00
   -6   10    9    -16.20      0.00
   -4   10    9     26.67      0.00
   14   10    9      2.94      0.00
  -23    9    9    -12.48      0.00
  -21    9    9     -5.90      0.00
  -19    9    9      5.41      0.00
  -17    9    9      8.68      0.00
  -13    9    9    -24.75      0.00
   -9    9    9     21.39      0.00
   -3    9    9     23.90      0.00
   -1    9    9    -15.28      0.00
    9    9    9     40.66      0.00
  -24    8    9      2.24      0.00
  -20    8    9     -7.85      0.00
  -18    8    9     -5.28      0.00
  -16    8    9     16.82      0.00
  -14    8    9    -30.13      0.00
  -12    8    9     22.41      0.00
   -8    8    9     -8.31      0.00
    6    8    9    -24.89      0.00
  -23    7    9     18.58      0.00
  -19    7    9     -2.92      0.00
  -17    7    9    -22.88      0.00
  -15    7    9    -11.91      0.00
  -13    7    9     32.30      0.00
   -3    7    9    -25.49      0.00
    9    7    9     -8.35      0.00
  -16    6    9     13.84      0.00
  -14    6    9    -62.05      0.00
   -8    6    9    -13.57      0.00
   -2    6    9     33.52      0.00
    2    6    9    -11.90      0.00
   14    6    9     17.60      0.00
   20    6    9     15.31      0.00
  -27    5    9      2.89      0.00
  -25    5    9     10.65      0.00
  -13    5    9     -2.24      0.00
   -3    5    9    -21.99      0.00
    1    5    9     -5.81      0.00
    3    5    9     39.20      0.00
    7    5    9     22.87      0.00
   25    5    9     -0.98      0.00
  -30    4    9      6.95      0.00
  -28    4    9     17.02      0.00
  -26    4    9    -24.73      0.00
  -24    4    9    -11.75      0.00
  -22    4    9     -9.02      0.00
  -14    4    9     20.25      0.00
  -12    4    9     -0.77      0.00
   -6    4    9     45.00      0.00
    2    4    9    -14.64      0.00
    8    4    9     -6.17      0.00
  -33    3    9      8.09      0.00
  -29    3    9     -4.27      0.00
  -27    3    9     -2.67      0.00
  -25    3    9    -12.50      0.00
  -23    3    9      2.67      0.00
  -21    3    9      3.14      0.00
  -19    3    9      0.65      0.00
  -17    3    9      1.09      0.00
  -11    3    9     12.92      0.00
   -7    3    9     26.85      0.00
   -5    3    9     -6.42      0.00
   -3    3    9     -8.01      0.00
    3    3    9    -26.06      0.00
   11    3    9     20.35      0.00
   13    3    9     17.78      0.00
   25    3    9     -9.01      0.00
  -32    2    9     16.64      0.00
  -30    2    9    -19.04      0.00
  -26    2    9     11.90      0.00
  -24    2    9     12.98      0.00
  -22    2    9      5.78      0.00
  -20    2    9     -9.81      0.00
  -18    2    9     14.05      0.00
  -14    2    9     -0.22      0.00
   -8    2    9     10.30      0.00
  -31    1    9      5.54      0.00
  -29    1    9     -7.28      0.00
  -27    1    9     -7.58      0.00
  -23    1    9     30.82      0.00
  -21    1    9      1.78      0.00
  -19    1    9    -10.49      0.00
  -17    1    9     -7.89      0.00
  -15    1    9     -0.91      0.00
  -13    1    9    -10.80      0.00
    7    1    9     -5.25      0.00
    9    1    9      5.71      0.00
  -32    0    9     16.42      0.00
  -30    0    9     -4.33      0.00
  -28    0    9     15.40      0.00
  -26    0    9    -13.76      0.00
  -24    0    9      8.88      0.00
  -22    0    9    -11.58      0.00
  -20    0    9    -36.07      0.00
  -18    0    9     -6.14      0.00
  -16    0    9    -16.14      0.00
  -14    0    9     32.36      0.00
  -12    0    9     38.63      0.00
  -10    0    9    -41.91      0.00
   -8    0    9     35.02      0.00
   -6    0    9    -15.74      0.00
   -4    0    9    -56.75      0.00
   -2    0    9     27.95      0.00
    0    0    9     60.64      0.00
    2    0    9      3.16      0.00
    4    0    9    -46.80      0.00
    6    0    9    -65.43      0.00
    8    0    9     44.10      0.00
   10    0    9     49.79      0.00
   12    0    9    -11.49      0.00
   14    0    9    -39.64      0.00
   16    0    9     22.37      0.00
   18    0    9     43.51      0.00
   20    0    9    -17.19      0.00
   22    0    9    -11.05      0.00
   24    0    9    -31.39      0.00
   26    0    9     20.99      0.00
   28    0    9    -28.46      0.00
   30    0    9     -2.22      0.00
  -33    1    9     -0.74      0.00
  -25    1    9     -0.92      0.00
  -11    1    9      1.33      0.00
   -9    1    9     15.64      0.00
   -7    1    9     33.83      0.00
   -5    1    9    -32.75      0.00
   -3    1    9    -20.92      0.00
   -1    1    9     56.92      0.00
    1    1    9    -75.23      0.00
    3    1    9     35.61      0.00
    5    1    9      3.49      0.00
   11    1    9    -19.88      0.00
   13    1    9     51.61      0.00
   15    1    9    -23.54      0.00
   17    1    9    -33.94      0.00
   19    1    9     -3.77      0.00
   21    1    9     11.34      0.00
   23    1    9      2.77      0.00
   25    1    9     12.58      0.00
   27    1    9      2.76      0.00
   29    1    9     -4.54      0.00
   31    1    9     -1.94      0.00
  -28    2    9      2.68      0.00
  -16    2    9      4.01      0.00
  -12    2    9      1.55      0.00
  -10    2    9    -32.31      0.00
   -6    2    9     -6.05      0.00
   -4    2    9    -31.94      0.00
   -2    2    9     68.38      0.00
    0    2    9    -63.34      0.00
    2    2    9     60.56      0.00
    4    2    9     10.64      0.00
    6    2    9    -12.67      0.00
    8    2    9      0.37      0.00
   10    2    9     -6.74      0.00
   12    2    9    -16.75      0.00
   14    2    9    -12.39      0.00
   16    2    9     16.49      0.00
   18    2    9      8.44      0.00
   20    2    9     -3.14      0.00
   22    2    9      9.57      0.00
   24    2    9      0.02      0.00
   26    2    9      2.51      0.00
   28    2    9     10.58      0.00
   30    2    9     -4.21      0.00
  -31    3    9     -1.12      0.00
  -15    3    9      8.43      0.00
  -13    3    9    -14.87      0.00
   -9    3    9    -39.38      0.00
   -1    3    9     36.68      0.00
    1    3    9     11.64      0.00
    5    3    9     -6.88      0.00
    7    3    9      2.60      0.00
    9    3    9    -29.50      0.00
   15    3    9     -0.91      0.00
   17    3    9     -7.29      0.00
   19    3    9     23.08      0.00
   21    3    9    -11.45      0.00
   23    3    9     -5.74      0.00
   27    3    9     -9.31      0.00
   29    3    9      4.30      0.00
  -32    4    9      7.10      0.00
  -20    4    9     21.23      0.00
  -18    4    9    -11.01      0.00
  -16    4    9     -0.45      0.00
  -10    4    9    -23.29      0.00
   -8    4    9     13.47      0.00
   -4    4    9     11.88      0.00
   -2    4    9      8.03      0.00
    0    4    9   -130.39      0.00
    4    4    9     30.35      0.00
    6    4    9     76.92      0.00
   10    4    9    -69.87      0.00
   12    4    9     20.38      0.00
   14    4    9     16.10      0.00
   16    4    9     -8.52      0.00
   18    4    9    -11.56      0.00
   20    4    9     -9.42      0.00
   22    4    9     22.40      0.00
   24    4    9    -17.12      0.00
   26    4    9     -2.38      0.00
   28    4    9     10.06      0.00
   30    4    9     -6.84      0.00
  -31    5    9     -2.41      0.00
  -29    5    9     -7.62      0.00
  -23    5    9    -13.14      0.00
  -21    5    9      7.24      0.00
  -19    5    9    -31.99      0.00
  -17    5    9      7.51      0.00
  -15    5    9     24.49      0.00
  -11    5    9      2.74      0.00
   -9    5    9     13.34      0.00
   -7    5    9    -47.21      0.00
   -5    5    9     40.07      0.00
   -1    5    9    -10.64      0.00
    5    5    9    -17.47      0.00
    9    5    9    -33.33      0.00
   11    5    9     16.47      0.00
   13    5    9      1.28      0.00
   15    5    9    -12.65      0.00
   17    5    9     26.72      0.00
   19    5    9     19.25      0.00
   21    5    9     -8.76      0.00
   23    5    9    -18.64      0.00
   27    5    9     -0.58      0.00
   29    5    9     25.74      0.00
  -32    6    9      1.44      0.00
  -30    6    9     11.67      0.00
  -28    6    9     -1.74      0.00
  -26    6    9    -14.84      0.00
  -24    6    9    -13.68      0.00
  -22    6    9    -10.32      0.00
  -20    6    9     20.22      0.00
  -18    6    9     38.05      0.00
  -12    6    9    -14.06      0.00
  -10    6    9     16.80      0.00
   -6    6    9      4.46      0.00
   -4    6    9     21.15      0.00
    0    6    9     33.58      0.00
    4    6    9    -52.89      0.00
    6    6    9    -12.19      0.00
    8    6    9     66.62      0.00
   10    6    9    -12.31      0.00
   12    6    9     -4.02      0.00
   16    6    9    -17.76      0.00
   18    6    9    -27.24      0.00
   22    6    9     22.14      0.00
   24    6    9     -3.53      0.00
   26    6    9      6.91      0.00
   28    6    9     10.60      0.00
   30    6    9    -19.47      0.00
  -31    7    9     -0.35      0.00
  -29    7    9     -2.81      0.00
  -27    7    9     -6.17      0.00
  -25    7    9     10.37      0.00
  -21    7    9     12.60      0.00
  -11    7    9     -1.11      0.00
   -9    7    9     31.58      0.00
   -7    7    9    -27.00      0.00
   -5    7    9     -4.78      0.00
   -1    7    9    -29.90      0.00
    1    7    9     25.98      0.00
    3    7    9     32.86      0.00
    5    7    9      6.24      0.00
    7    7    9    -14.65      0.00
   11    7    9    -27.50      0.00
   13    7    9      2.34      0.00
   15    7    9     12.53      0.00
   17    7    9    -12.09      0.00
   19    7    9     -7.36      0.00
   21    7    9     -3.73      0.00
   23    7    9     -4.56      0.00
   25    7    9     -5.71      0.00
   27    7    9      6.12      0.00
   29    7    9     15.32      0.00
  -30    8    9    -20.25      0.00
  -28    8    9     -8.35      0.00
  -26    8    9     30.22      0.00
  -22    8    9    -13.46      0.00
  -10    8    9      2.24      0.00
   -6    8    9    -16.19      0.00
   -4    8    9      0.28      0.00
   -2    8    9    -11.42      0.00
    0    8    9      6.99      0.00
    2    8    9      0.01      0.00
    4    8    9     -0.82      0.00
    8    8    9     18.94      0.00
   10    8    9    -17.65      0.00
   12    8    9      9.38      0.00
   14    8    9      5.75      0.00
   16    8    9      9.07      0.00
   18    8    9    -14.19      0.00
   20    8    9      1.36      0.00
   22    8    9     22.03      0.00
   24    8    9    -38.08      0.00
   26    8    9     -8.71      0.00
   28    8    9     18.88      0.00
  -31    9    9     22.76      0.00
  -29    9    9    -11.58      0.00
  -27    9    9    -20.07      0.00
  -25    9    9     15.23      0.00
  -15    9    9     -5.62      0.00
  -11    9    9      4.77      0.00
   -7    9    9     -7.19      0.00
   -5    9    9      7.44      0.00
    1    9    9      1.43      0.00
    3    9    9    -12.14      0.00
    5    9    9    -28.19      0.00
    7    9    9     29.45      0.00
   11    9    9     -7.08      0.00
   13    9    9     -6.45      0.00
   15    9    9      3.24      0.00
   17    9    9    -17.99      0.00
   19    9    9     10.57      0.00
   21    9    9     16.30      0.00
   23    9    9     -4.41      0.00
   25    9    9     10.17      0.00
   27    9    9      4.69      0.00
  -30   10    9     -6.23      0.00
  -28   10    9     -5.87      0.00
  -26   10    9     23.30      0.00
  -24   10    9     -7.50      0.00
  -16   10    9      8.07      0.00
  -12   10    9     -5.08      0.00
  -10   10    9     -4.51      0.00
   -2   10    9     -3.59      0.00
    0   10    9    -14.31      0.00
    2   10    9     29.89      0.00
    4   10    9     -1.15      0.00
    6   10    9      6.90      0.00
    8   10    9    -22.78      0.00
   10   10    9      6.79      0.00
   12   10    9     -1.20      0.00
   16   10    9     -0.10      0.00
   18   10    9      6.05      0.00
   20   10    9     -5.74      0.00
   22   10    9     11.77      0.00
   24   10    9    -10.15      0.00
   26   10    9      3.12      0.00
   28   10    9      1.23      0.00
  -29   11    9      0.31      0.00
  -27   11    9     -0.12      0.00
  -25   11    9     12.59      0.00
  -23   11    9     -7.85      0.00
  -21   11    9    -29.02      0.00
  -17   11    9      9.72      0.00
  -11   11    9     -8.08      0.00
   -9   11    9    -14.85      0.00
   -7   11    9    -17.27      0.00
   -1   11    9     14.28      0.00
    1   11    9     -0.94      0.00
    3   11    9     -1.39      0.00
    5   11    9      2.29      0.00
    7   11    9    -28.93      0.00
    9   11    9      3.03      0.00
   11   11    9    -13.39      0.00
   13   11    9      6.56      0.00
   15   11    9      0.12      0.00
   17   11    9     -0.65      0.00
   19   11    9     10.23      0.00
   21   11    9     -2.55      0.00
   23   11    9    -10.75      0.00
   27   11    9      0.54      0.00
  -28   12    9     -0.49      0.00
  -26   12    9      3.50      0.00
  -24   12    9     -2.78      0.00
  -22   12    9      6.62      0.00
  -20   12    9     12.69      0.00
  -18   12    9      0.00      0.00
  -14   12    9    -35.09      0.00
  -12   12    9      5.80      0.00
  -10   12    9      7.36      0.00
   -8   12    9     31.45      0.00
   -6   12    9      7.49      0.00
   -2   12    9     -2.90      0.00
    4   12    9      3.31      0.00
    6   12    9     -6.53      0.00
   10   12    9     27.52      0.00
   12   12    9     -7.70      0.00
   14   12    9      0.05      0.00
   16   12    9     -3.40      0.00
   18   12    9     -3.66      0.00
   20   12    9     -0.98      0.00
   22   12    9      1.64      0.00
   24   12    9    -19.08      0.00
   26   12    9      9.28      0.00
  -27   13    9      3.06      0.00
  -25   13    9     20.12      0.00
  -23   13    9      8.85      0.00
  -21   13    9    -24.45      0.00
  -19   13    9      5.41      0.00
  -17   13    9      5.53      0.00
  -15   13    9     -3.86      0.00
  -13   13    9      0.09      0.00
  -11   13    9      6.57      0.00
   -9   13    9     -6.53      0.00
   -7   13    9     24.37      0.00
   -5   13    9     -5.56      0.00
    1   13    9    -21.66      0.00
    5   13    9      2.35      0.00
    7   13    9     20.04      0.00
    9   13    9      4.42      0.00
   11   13    9    -13.15      0.00
   13   13    9     -1.96      0.00
   15   13    9     -2.59      0.00
   17   13    9     -2.97      0.00
   19   13    9     14.94      0.00
   21   13    9      9.49      0.00
   23   13    9     18.86      0.00
  -26   14    9      2.55      0.00
  -24   14    9     -0.82      0.00
  -22   14    9    -14.54      0.00
  -20   14    9    -13.80      0.00
  -18   14    9     -4.75      0.00
  -16   14    9     25.23      0.00
  -14   14    9    -16.99      0.00
  -12   14    9     -1.62      0.00
  -10   14    9    -11.43      0.00
   -4   14    9      9.97      0.00
    0   14    9     34.57      0.00
    4   14    9     -2.69      0.00
    6   14    9     -7.45      0.00
    8   14    9    -11.73      0.00
   10   14    9      3.08      0.00
   12   14    9      2.43      0.00
   14   14    9    -13.02      0.00
   16   14    9     15.88      0.00
   18   14    9     -8.09      0.00
   20   14    9     -3.16      0.00
   22   14    9      0.39      0.00
   24   14    9     22.45      0.00
  -27   15    9      7.94      0.00
  -25   15    9    -36.19      0.00
  -23   15    9     17.53      0.00
  -21   15    9     15.60      0.00
  -19   15    9      1.79      0.00
  -17   15    9      2.25      0.00
  -15   15    9     -3.28      0.00
  -13   15    9     -1.55      0.00
  -11   15    9    -25.19      0.00
   -3   15    9     -3.05      0.00
    5   15    9     11.23      0.00
    7   15    9     12.36      0.00
    9   15    9      0.10      0.00
   11   15    9     -0.87      0.00
   13   15    9     13.73      0.00
   15   15    9      1.29      0.00
   17   15    9     -9.66      0.00
   19   15    9    -12.70      0.00
   21   15    9      1.74      0.00
   23   15    9     -7.51      0.00
  -26   16    9     -1.99      0.00
  -24   16    9      0.81      0.00
  -22   16    9     17.51      0.00
  -20   16    9     -0.68      0.00
  -18   16    9     -8.94      0.00
  -16   16    9     -6.63      0.00
  -14   16    9     15.68      0.00
  -12   16    9     19.11      0.00
  -10   16    9     -4.52      0.00
   -6   16    9      8.00      0.00
   -4   16    9    -20.62      0.00
   -2   16    9    -11.06      0.00
    0   16    9     11.19      0.00
    2   16    9      9.79      0.00
    4   16    9    -12.69      0.00
    8   16    9     10.95      0.00
   10   16    9      8.82      0.00
   12   16    9     -4.92      0.00
   16   16    9     27.94      0.00
   18   16    9     -1.73      0.00
   20   16    9    -17.61      0.00
   22   16    9      4.78      0.00
  -23   17    9     -5.12      0.00
  -21   17    9      0.80      0.00
  -19   17    9     19.60      0.00
  -17   17    9     -1.87      0.00
  -15   17    9     -7.94      0.00
  -13   17    9      7.23      0.00
   -5   17    9     18.92      0.00
   -1   17    9    -19.60      0.00
    1   17    9     17.15      0.00
    3   17    9      0.28      0.00
    5   17    9     10.45      0.00
    7   17    9     -9.85      0.00
    9   17    9     -0.71      0.00
   11   17    9    -13.80      0.00
   13   17    9      4.89      0.00
   15   17    9     -2.50      0.00
   17   17    9     -0.81      0.00
   19   17    9     23.64      0.00
   21   17    9    -11.53      0.00
  -22   18    9     -5.34      0.00
  -20   18    9     10.42      0.00
  -18   18    9     -1.74      0.00
  -16   18    9     10.67      0.00
  -14   18    9    -41.33      0.00
  -12   18    9     17.38      0.00
   -4   18    9     -2.34      0.00
    0   18    9     -1.38      0.00
    2   18    9    -19.02      0.00
    4   18    9      3.23      0.00
    6   18    9    -12.97      0.00
   10   18    9      4.51      0.00
   12   18    9     -9.88      0.00
   16   18    9     19.40      0.00
   18   18    9     -7.09      0.00
   20   18    9     14.65      0.00
  -21   19    9      7.54      0.00
  -19   19    9     -9.99      0.00
  -17   19    9     -1.17      0.00
  -15   19    9     -2.50      0.00
  -13   19    9     13.20      0.00
   -7   19    9     -6.38      0.00
   -1   19    9      2.90      0.00
    1   19    9      3.35      0.00
    3   19    9      1.09      0.00
    5   19    9      3.44      0.00
    9   19    9    -18.21      0.00
   11   19    9      3.30      0.00
   13   19    9     -5.85      0.00
   15   19    9      8.40      0.00
   17   19    9     17.71      0.00
   19   19    9     -9.81      0.00
  -20   20    9     -8.18      0.00
  -18   20    9      8.55      0.00
  -16   20    9      4.50      0.00
  -14   20    9     16.39      0.00
   -6   20    9     -9.75      0.00
   -4   20    9     14.40      0.00
   -2   20    9    -13.30      0.00
    0   20    9      4.30      0.00
    2   20    9     24.62      0.00
    4   20    9     -0.88      0.00
    8   20    9     22.01      0.00
   12   20    9      8.73      0.00
   16   20    9    -11.57      0.00
   18   20    9      0.06      0.00
  -19   21    9      2.71      0.00
  -17   21    9      5.85      0.00
  -15   21    9      4.17      0.00
  -13   21    9     -3.72      0.00
   -7   21    9    -24.32      0.00
   -5   21    9     -9.17      0.00
   -3   21    9    -18.56      0.00
   -1   21    9     14.66      0.00
    1   21    9      4.04      0.00
    7   21    9      7.05      0.00
   11   21    9     -9.18      0.00
   13   21    9     -0.50      0.00
   15   21    9     -7.91      0.00
  -16   22    9     -3.35      0.00
  -14   22    9      1.27      0.00
  -12   22    9    -24.65      0.00
   -8   22    9     -4.67      0.00
   -6   22    9     12.30      0.00
   -4   22    9     -3.61      0.00
   -2   22    9     10.85      0.00
    2   22    9    -12.88      0.00
    4   22    9    -15.06      0.00
    6   22    9     -5.66      0.00
    8   22    9      3.15      0.00
   10   22    9     -8.41      0.00
   12   22    9     25.59      0.00
  -13   23    9     -0.09      0.00
   -7   23    9     25.83      0.00
   -5   23    9      5.89      0.00
   -1   23    9      1.28      0.00
    1   23    9    -20.17      0.00
    7   23    9     10.93      0.00
    9   23    9     -7.89      0.00
   11   23    9      6.34      0.00
   -8   24    9     13.75      0.00
   -6   24    9     10.05      0.00
   -4   24    9     -4.24      0.00
   -2   24    9    -16.90      0.00
    0   24    9     -2.90      0.00
    4   24    9     13.62      0.00
    6   24    9     -0.07      0.00
    8   24    9      6.68      0.00
   -3   25    9     -0.92      0.00
   -1   25    9     10.72      0.00
   -8   24   10      7.07      0.00
   -6   24   10      6.20      0.00
  -11   23   10      6.05      0.00
   -9   23   10     -0.41      0.00
   -1   23   10      3.47      0.00
    1   23   10    -13.73      0.00
   11   23   10      4.13      0.00
  -10   22   10      7.45      0.00
   -8   22   10      2.19      0.00
    0   22   10     -4.46      0.00
   12   22   10     -9.98      0.00
  -11   21   10     28.10      0.00
   -7   21   10     22.12      0.00
   -1   21   10    -11.36      0.00
    3   21   10     -5.28      0.00
    5   21   10     -1.87      0.00
  -10   20   10      4.69      0.00
    2   20   10    -12.55      0.00
    6   20   10     -8.24      0.00
  -11   19   10      9.59      0.00
   -9   19   10    -17.25      0.00
   -1   19   10     12.96      0.00
    3   19   10      0.85      0.00
  -10   18   10     -4.59      0.00
   -8   18   10     -1.54      0.00
    2   18   10      6.49      0.00
  -11   17   10    -23.28      0.00
   -9   17   10     14.62      0.00
    3   17   10     -1.04      0.00
  -10   16   10      4.99      0.00
   -8   16   10      4.01      0.00
   -6   16   10     15.34      0.00
   -2   16   10     -1.36      0.00
  -13   15   10     -8.47      0.00
   -7   15   10     -8.82      0.00
    1   15   10    -24.17      0.00
    3   15   10    -31.20      0.00
    5   15   10      8.09      0.00
  -10   14   10      8.64      0.00
   -8   14   10     29.71      0.00
   -2   14   10     18.59      0.00
    2   14   10      5.91      0.00
    4   14   10     22.25      0.00
   -7   13   10    -19.89      0.00
   -3   13   10     11.94      0.00
    1   13   10      3.26      0.00
    9   13   10     -4.38      0.00
  -20   12   10     30.37      0.00
  -16   12   10     -6.21      0.00
  -14   12   10     13.32      0.00
   -8   12   10      8.43      0.00
   -4   12   10     28.24      0.00
    2   12   10      1.45      0.00
    8   12   10    -11.13      0.00
  -21   11   10     -0.12      0.00
   -7   11   10     -2.54      0.00
   -5   11   10     -7.10      0.00
   25   11   10     12.78      0.00
  -22   10   10      3.76      0.00
  -20   10   10      6.95      0.00
  -14   10   10      2.65      0.00
  -12   10   10     10.29      0.00
   -8   10   10    -12.42      0.00
   -4   10   10      0.13      0.00
   -2   10   10    -32.00      0.00
    6   10   10     18.60      0.00
    8   10   10     26.62      0.00
   10   10   10    -16.94      0.00
   14   10   10     -2.92      0.00
  -21    9   10      6.68      0.00
  -19    9   10      8.80      0.00
  -17    9   10      4.85      0.00
  -15    9   10    -14.33      0.00
   -7    9   10     -4.50      0.00
   -3    9   10     -8.03      0.00
    5    9   10     -4.23      0.00
   13    9   10     11.07      0.00
  -18    8   10    -17.63      0.00
  -16    8   10     -4.30      0.00
   -8    8   10    -30.40      0.00
    8    8   10     -1.41      0.00
   10    8   10    -31.24      0.00
  -17    7   10     -7.01      0.00
  -15    7   10    -41.10      0.00
   -3    7   10     13.95      0.00
    7    7   10     58.56      0.00
    9    7   10    -20.52      0.00
  -26    6   10     -6.24      0.00
  -20    6   10    -29.39      0.00
  -16    6   10     13.26      0.00
  -14    6   10      2.45      0.00
   -8    6   10    -45.62      0.00
   -4    6   10     -6.98      0.00
    0    6   10     -9.14      0.00
    6    6   10      1.62      0.00
    8    6   10     -5.73      0.00
  -27    5   10    -21.17      0.00
  -25    5   10     -1.90      0.00
  -21    5   10     29.39      0.00
   -7    5   10     34.07      0.00
   -3    5   10    -37.03      0.00
   -1    5   10    -38.84      0.00
    7    5   10    -11.19      0.00
    9    5   10    -28.69      0.00
   25    5   10     -5.36      0.00
  -28    4   10      0.94      0.00
  -26    4   10     -6.86      0.00
  -24    4   10      5.23      0.00
  -22    4   10     12.81      0.00
  -20    4   10    -19.80      0.00
  -18    4   10     56.92      0.00
  -12    4   10      4.37      0.00
   -6    4   10     20.77      0.00
   -4    4   10      4.88      0.00
   -2    4   10     -0.46      0.00
    2    4   10      5.37      0.00
    6    4   10      5.73      0.00
    8    4   10     -2.64      0.00
  -29    3   10     13.22      0.00
  -27    3   10    -19.78      0.00
  -25    3   10      1.16      0.00
  -23    3   10     -4.14      0.00
  -21    3   10     -3.64      0.00
  -19    3   10     -4.13      0.00
  -17    3   10     20.37      0.00
  -15    3   10     -1.33      0.00
   -3    3   10     19.93      0.00
    3    3   10     19.87      0.00
    7    3   10    -67.27      0.00
   13    3   10     25.98      0.00
   25    3   10     -4.34      0.00
  -32    2   10     -3.63      0.00
  -30    2   10     -6.48      0.00
  -26    2   10     -7.78      0.00
  -24    2   10      8.26      0.00
  -22    2   10    -12.10      0.00
  -20    2   10    -18.98      0.00
  -18    2   10    -26.49      0.00
  -14    2   10     32.82      0.00
   -8    2   10      2.50      0.00
   -2    2   10      0.63      0.00
   16    2   10     -4.34      0.00
   20    2   10    -10.53      0.00
   22    2   10     -0.04      0.00
  -31    1   10    -17.22      0.00
  -29    1   10      7.89      0.00
  -27    1   10     -3.14      0.00
  -23    1   10     -8.97      0.00
  -21    1   10     -0.26      0.00
  -19    1   10      8.26      0.00
  -17    1   10     -3.84      0.00
  -15    1   10      9.23      0.00
  -13    1   10     -8.48      0.00
  -11    1   10    -14.12      0.00
   -3    1   10     43.03      0.00
   -1    1   10     -9.36      0.00
   11    1   10    -29.03      0.00
   13    1   10      1.13      0.00
   15    1   10     21.98      0.00
   23    1   10      5.36      0.00
  -32    0   10     11.73      0.00
  -30    0   10    -25.36      0.00
  -28    0   10      2.20      0.00
  -26    0   10     22.55      0.00
  -24    0   10     32.25      0.00
  -22    0   10     -6.09      0.00
  -20    0   10    -15.50      0.00
  -18    0   10     17.60      0.00
  -16    0   10      5.81      0.00
  -14    0   10    -33.20      0.00
  -12    0   10    -14.00      0.00
  -10    0   10     18.61      0.00
   -8    0   10     14.87      0.00
   -6    0   10    -56.78      0.00
   -4    0   10      2.03      0.00
   -2    0   10     70.02      0.00
    0    0   10    -53.16      0.00
    2    0   10     80.19      0.00
    4    0   10    -28.59      0.00
    6    0   10      4.26      0.00
    8    0   10      4.19      0.00
   10    0   10    -25.06      0.00
   12    0   10     38.32      0.00
   14    0   10    -48.86      0.00
   16    0   10    -19.15      0.00
   18    0   10     29.59      0.00
   20    0   10     41.10      0.00
   22    0   10      7.34      0.00
   24    0   10     12.66      0.00
   26    0   10    -21.67      0.00
   28    0   10      8.03      0.00
   30    0   10     -2.40      0.00
  -25    1   10      9.24      0.00
   -9    1   10     27.27      0.00
   -7    1   10    -28.51      0.00
   -5    1   10     10.03      0.00
    1    1   10    -13.32      0.00
    3    1   10    -40.52      0.00
    5    1   10     -5.69      0.00
    7    1   10     58.04      0.00
    9    1   10     -2.11      0.00
   17    1   10      6.36      0.00
   19    1   10    -40.16      0.00
   21    1   10     -9.97      0.00
   25    1   10     14.16      0.00
   27    1   10    -13.69      0.00
   29    1   10     14.04      0.00
  -28    2   10     13.85      0.00
  -16    2   10     -4.85      0.00
  -12    2   10     30.55      0.00
  -10    2   10     -3.58      0.00
   -6    2   10    -21.61      0.00
   -4    2   10     -1.20      0.00
    0    2   10    -35.56      0.00
    2    2   10     -0.58      0.00
    4    2   10     11.32      0.00
    6    2   10     -7.07      0.00
    8    2   10     -0.59      0.00
   10    2   10      0.28      0.00
   12    2   10     24.01      0.00
   14    2   10    -26.65      0.00
   18    2   10     14.26      0.00
   24    2   10     -7.91      0.00
   26    2   10    -13.84      0.00
   28    2   10      1.44      0.00
   30    2   10      2.62      0.00
  -31    3   10     -0.58      0.00
  -13    3   10    -17.08      0.00
  -11    3   10    -25.44      0.00
   -9    3   10     41.01      0.00
   -7    3   10     -9.92      0.00
   -5    3   10    -27.01      0.00
   -1    3   10    -56.36      0.00
    1    3   10     83.99      0.00
    5    3   10     -2.57      0.00
    9    3   10    -32.40      0.00
   11    3   10     43.23      0.00
   15    3   10      4.36      0.00
   17    3   10     -2.57      0.00
   19    3   10      5.52      0.00
   21    3   10     19.01      0.00
   23    3   10    -14.55      0.00
   27    3   10     12.30      0.00
   29    3   10     -7.55      0.00
  -32    4   10     -5.74      0.00
  -30    4   10     -4.69      0.00
  -16    4   10     19.76      0.00
  -14    4   10    -51.60      0.00
  -10    4   10    -21.30      0.00
   -8    4   10     25.30      0.00
    0    4   10      1.50      0.00
    4    4   10    -11.41      0.00
   10    4   10     40.07      0.00
   12    4   10    -24.76      0.00
   14    4   10      0.53      0.00
   16    4   10      5.56      0.00
   18    4   10     -0.45      0.00
   20    4   10    -22.01      0.00
   22    4   10     -8.55      0.00
   24    4   10     14.17      0.00
   26    4   10     16.64      0.00
   28    4   10     16.10      0.00
   30    4   10    -13.25      0.00
  -31    5   10      9.80      0.00
  -29    5   10     -7.86      0.00
  -23    5   10      8.20      0.00
  -19    5   10      1.76      0.00
  -17    5   10    -15.97      0.00
  -15    5   10    -18.14      0.00
  -13    5   10     15.59      0.00
  -11    5   10     12.77      0.00
   -9    5   10    -13.30      0.00
   -5    5   10     -3.85      0.00
    1    5   10      2.98      0.00
    3    5   10     34.50      0.00
    5    5   10     42.46      0.00
   11    5   10     -5.13      0.00
   13    5   10    -17.68      0.00
   15    5   10    -12.88      0.00
   17    5   10      6.00      0.00
   19    5   10     27.36      0.00
   21    5   10     12.10      0.00
   23    5   10    -12.05      0.00
   27    5   10    -17.88      0.00
   29    5   10     -6.11      0.00
  -32    6   10     -2.64      0.00
  -30    6   10     -3.50      0.00
  -28    6   10     14.01      0.00
  -24    6   10     -2.70      0.00
  -22    6   10     -9.16      0.00
  -18    6   10     26.24      0.00
  -12    6   10    -33.16      0.00
  -10    6   10     -4.54      0.00
   -6    6   10     52.51      0.00
   -2    6   10      9.28      0.00
    2    6   10    -10.36      0.00
    4    6   10    -19.78      0.00
   10    6   10      1.14      0.00
   12    6   10     29.27      0.00
   14    6   10    -12.41      0.00
   16    6   10      7.27      0.00
   18    6   10     -9.89      0.00
   20    6   10    -11.71      0.00
   22    6   10     -8.77      0.00
   24    6   10      6.01      0.00
   26    6   10      7.90      0.00
   28    6   10     17.55      0.00
  -31    7   10     -8.80      0.00
  -29    7   10     -7.13      0.00
  -27    7   10      7.52      0.00
  -25    7   10      5.52      0.00
  -23    7   10      8.00      0.00
  -21    7   10     -1.46      0.00
  -19    7   10      2.51      0.00
  -13    7   10     37.82      0.00
  -11    7   10     22.93      0.00
   -9    7   10    -19.09      0.00
   -7    7   10      8.64      0.00
   -5    7   10      7.24      0.00
   -1    7   10    -10.04      0.00
    1    7   10    -13.01      0.00
    3    7   10    -27.66      0.00
    5    7   10     -2.41      0.00
   11    7   10     20.16      0.00
   13    7   10     -1.46      0.00
   15    7   10    -16.41      0.00
   17    7   10    -11.46      0.00
   19    7   10     25.96      0.00
   21    7   10     -2.56      0.00
   23    7   10    -24.90      0.00
   25    7   10     21.02      0.00
   27    7   10      9.94      0.00
   29    7   10    -13.00      0.00
  -30    8   10    -12.55      0.00
  -28    8   10      7.41      0.00
  -26    8   10      7.07      0.00
  -24    8   10      1.00      0.00
  -22    8   10      0.05      0.00
  -20    8   10     -4.91      0.00
  -14    8   10     12.82      0.00
  -12    8   10     18.06      0.00
  -10    8   10     25.03      0.00
   -6    8   10    -18.94      0.00
   -4    8   10      1.94      0.00
   -2    8   10     -7.52      0.00
    0    8   10     55.40      0.00
    2    8   10     23.74      0.00
    4    8   10    -14.84      0.00
    6    8   10     -2.01      0.00
   12    8   10      1.06      0.00
   14    8   10     18.96      0.00
   16    8   10    -20.88      0.00
   18    8   10     24.14      0.00
   20    8   10     11.59      0.00
   22    8   10     -3.14      0.00
   24    8   10      8.48      0.00
   26    8   10      0.04      0.00
   28    8   10    -10.91      0.00
  -29    9   10     15.31      0.00
  -27    9   10     16.10      0.00
  -25    9   10    -27.86      0.00
  -23    9   10      1.12      0.00
  -13    9   10      7.23      0.00
  -11    9   10     -8.44      0.00
   -9    9   10    -18.27      0.00
   -5    9   10     18.34      0.00
   -1    9   10     12.60      0.00
    1    9   10      6.58      0.00
    3    9   10      4.76      0.00
    7    9   10    -21.85      0.00
    9    9   10     -8.18      0.00
   11    9   10      8.63      0.00
   15    9   10     -0.46      0.00
   17    9   10    -11.91      0.00
   19    9   10     -8.84      0.00
   21    9   10     -0.12      0.00
   23    9   10    -24.39      0.00
   25    9   10     12.77      0.00
   27    9   10     10.13      0.00
  -30   10   10    -17.33      0.00
  -28   10   10     -6.51      0.00
  -26   10   10      4.42      0.00
  -24   10   10      2.97      0.00
  -18   10   10     13.91      0.00
  -16   10   10     -7.35      0.00
  -10   10   10     -7.38      0.00
   -6   10   10     28.97      0.00
    0   10   10    -11.97      0.00
    2   10   10    -28.52      0.00
    4   10   10      1.66      0.00
   12   10   10     -0.80      0.00
   16   10   10     -2.57      0.00
   18   10   10      8.34      0.00
   20   10   10      1.22      0.00
   22   10   10    -17.71      0.00
   24   10   10     -6.34      0.00
   26   10   10    -10.68      0.00
  -29   11   10     -1.23      0.00
  -27   11   10      4.48      0.00
  -25   11   10    -20.56      0.00
  -23   11   10      4.70      0.00
  -19   11   10    -13.81      0.00
  -17   11   10     -2.31      0.00
  -15   11   10     19.63      0.00
  -13   11   10    -16.32      0.00
  -11   11   10     -4.35      0.00
   -9   11   10     20.82      0.00
   -3   11   10     -1.86      0.00
   -1   11   10    -19.08      0.00
    1   11   10     26.67      0.00
    3   11   10     -8.19      0.00
    5   11   10     -5.54      0.00
    7   11   10     -3.77      0.00
    9   11   10     39.16      0.00
   11   11   10    -15.73      0.00
   13   11   10     -6.31      0.00
   15   11   10     -4.64      0.00
   17   11   10     13.64      0.00
   19   11   10     10.07      0.00
   21   11   10      8.64      0.00
   23   11   10     -5.12      0.00
   27   11   10     -3.15      0.00
  -28   12   10      9.09      0.00
  -26   12   10     14.10      0.00
  -24   12   10    -21.84      0.00
  -22   12   10    -25.54      0.00
  -18   12   10     -3.37      0.00
  -12   12   10    -24.90      0.00
  -10   12   10     -7.23      0.00
   -6   12   10    -12.23      0.00
   -2   12   10      1.73      0.00
    0   12   10      4.06      0.00
    4   12   10      8.79      0.00
    6   12   10    -13.81      0.00
   10   12   10     -8.58      0.00
   12   12   10     19.83      0.00
   14   12   10      9.96      0.00
   16   12   10     -6.23      0.00
   18   12   10     -3.83      0.00
   20   12   10      4.98      0.00
   22   12   10      0.87      0.00
   24   12   10     -4.37      0.00
   26   12   10     12.40      0.00
  -27   13   10     13.33      0.00
  -25   13   10      5.13      0.00
  -23   13   10      0.79      0.00
  -21   13   10      7.35      0.00
  -19   13   10      0.71      0.00
  -17   13   10     -0.64      0.00
  -15   13   10    -39.91      0.00
  -13   13   10     34.22      0.00
  -11   13   10     -3.69      0.00
   -9   13   10     32.59      0.00
   -5   13   10    -19.92      0.00
   -1   13   10     22.51      0.00
    3   13   10    -14.75      0.00
    5   13   10     -3.54      0.00
    7   13   10     -4.10      0.00
   11   13   10    -11.06      0.00
   13   13   10      1.38      0.00
   15   13   10      9.37      0.00
   17   13   10    -10.13      0.00
   19   13   10     -4.46      0.00
   21   13   10     -5.21      0.00
   23   13   10      1.33      0.00
   25   13   10     -1.59      0.00
  -26   14   10    -11.30      0.00
  -24   14   10     17.71      0.00
  -22   14   10     -3.88      0.00
  -20   14   10     -3.74      0.00
  -18   14   10     -7.91      0.00
  -16   14   10    -17.03      0.00
  -14   14   10     15.11      0.00
  -12   14   10      5.65      0.00
   -6   14   10    -23.78      0.00
   -4   14   10    -25.30      0.00
    0   14   10    -22.34      0.00
    6   14   10     16.45      0.00
    8   14   10    -14.21      0.00
   10   14   10     -0.36      0.00
   12   14   10     -0.28      0.00
   14   14   10     -7.67      0.00
   16   14   10      0.87      0.00
   18   14   10      7.56      0.00
   20   14   10      4.62      0.00
   22   14   10     -7.52      0.00
   24   14   10    -13.08      0.00
  -25   15   10      3.87      0.00
  -23   15   10    -19.17      0.00
  -21   15   10    -13.15      0.00
  -19   15   10     24.10      0.00
  -17   15   10     16.18      0.00
  -15   15   10     -1.80      0.00
  -11   15   10     -6.63      0.00
   -9   15   10     -1.14      0.00
   -5   15   10      0.18      0.00
   -3   15   10     -0.80      0.00
   -1   15   10     24.96      0.00
    7   15   10     18.58      0.00
    9   15   10     18.86      0.00
   11   15   10     -7.12      0.00
   13   15   10      1.46      0.00
   15   15   10      1.47      0.00
   17   15   10    -22.60      0.00
   19   15   10      6.87      0.00
   21   15   10     15.00      0.00
   23   15   10      9.33      0.00
  -24   16   10     20.23      0.00
  -22   16   10     -4.79      0.00
  -20   16   10      8.39      0.00
  -18   16   10    -11.20      0.00
  -16   16   10     11.03      0.00
  -14   16   10     -8.88      0.00
  -12   16   10    -25.64      0.00
   -4   16   10     -9.29      0.00
    0   16   10      7.44      0.00
    2   16   10    -24.56      0.00
    4   16   10     14.36      0.00
    6   16   10     -9.95      0.00
    8   16   10     -1.17      0.00
   10   16   10     -9.45      0.00
   12   16   10      5.48      0.00
   14   16   10     -0.38      0.00
   16   16   10     -3.09      0.00
   18   16   10     13.51      0.00
   20   16   10     -7.65      0.00
   22   16   10    -19.49      0.00
  -23   17   10     19.22      0.00
  -21   17   10      1.14      0.00
  -19   17   10    -10.65      0.00
  -17   17   10     -1.59      0.00
  -15   17   10     -2.30      0.00
  -13   17   10     20.37      0.00
   -7   17   10      9.45      0.00
   -5   17   10    -22.10      0.00
   -3   17   10     12.34      0.00
   -1   17   10      0.86      0.00
    1   17   10      8.07      0.00
    5   17   10      6.60      0.00
    7   17   10     15.61      0.00
    9   17   10    -19.42      0.00
   11   17   10     -9.59      0.00
   13   17   10     -8.73      0.00
   15   17   10     39.68      0.00
   17   17   10      1.79      0.00
   19   17   10     -6.54      0.00
   21   17   10    -20.84      0.00
  -22   18   10     10.13      0.00
  -20   18   10      2.83      0.00
  -18   18   10     -7.97      0.00
  -16   18   10     -1.48      0.00
  -14   18   10     20.85      0.00
  -12   18   10     -6.60      0.00
   -6   18   10     24.24      0.00
   -4   18   10      0.48      0.00
   -2   18   10    -15.06      0.00
    0   18   10     15.40      0.00
    4   18   10     -6.80      0.00
    6   18   10     -4.48      0.00
    8   18   10     -6.21      0.00
   10   18   10      5.81      0.00
   12   18   10     12.18      0.00
   14   18   10      6.88      0.00
   16   18   10     -2.89      0.00
   18   18   10      0.51      0.00
   20   18   10    -12.59      0.00
  -21   19   10      5.94      0.00
  -19   19   10     15.67      0.00
  -17   19   10     -9.33      0.00
  -15   19   10     -8.98      0.00
  -13   19   10      9.13      0.00
   -7   19   10    -26.98      0.00
   -5   19   10     13.07      0.00
   -3   19   10     -8.51      0.00
    1   19   10      4.98      0.00
    5   19   10    -16.27      0.00
    7   19   10     19.57      0.00
    9   19   10      4.76      0.00
   11   19   10    -17.51      0.00
   13   19   10    -11.80      0.00
   15   19   10      3.86      0.00
   17   19   10    -11.99      0.00
   19   19   10     12.11      0.00
  -20   20   10    -12.32      0.00
  -18   20   10      3.44      0.00
  -16   20   10      5.28      0.00
  -14   20   10      1.93      0.00
  -12   20   10     -4.16      0.00
   -8   20   10    -32.15      0.00
   -6   20   10      9.23      0.00
   -4   20   10    -13.84      0.00
   -2   20   10     23.28      0.00
    0   20   10     -5.38      0.00
    4   20   10      1.55      0.00
    8   20   10     -6.03      0.00
   10   20   10      8.08      0.00
   12   20   10      1.90      0.00
   14   20   10      2.36      0.00
   16   20   10      1.34      0.00
  -17   21   10     -8.11      0.00
  -15   21   10      3.11      0.00
  -13   21   10    -12.78      0.00
   -9   21   10     -1.07      0.00
   -5   21   10     -8.82      0.00
   -3   21   10     -2.54      0.00
    1   21   10      4.43      0.00
    7   21   10      5.26      0.00
    9   21   10     10.49      0.00
   11   21   10     10.42      0.00
   13   21   10    -29.60      0.00
   15   21   10      8.36      0.00
  -16   22   10      0.94      0.00
  -14   22   10    -11.09      0.00
  -12   22   10      8.08      0.00
   -6   22   10     -1.80      0.00
   -4   22   10      0.20      0.00
   -2   22   10      2.25      0.00
    2   22   10     19.24      0.00
    4   22   10      2.11      0.00
    6   22   10      5.52      0.00
    8   22   10     -2.51      0.00
   10   22   10      2.47      0.00
  -13   23   10    -13.28      0.00
   -7   23   10      0.87      0.00
   -5   23   10     -2.43      0.00
   -3   23   10    -11.01      0.00
    3   23   10      8.76      0.00
    7   23   10      5.50      0.00
    9   23   10     -6.74      0.00
   -4   24   10     -5.40      0.00
   -2   24   10      0.39      0.00
    0   24   10     -8.21      0.00
    2   24   10     -5.17      0.00
    4   24   10    -19.74      0.00
    6   24   10     25.60      0.00
   -8   24   11     12.42      0.00
    4   24   11    -11.57      0.00
  -11   23   11      6.18      0.00
   -9   23   11     11.58      0.00
   -7   23   11      2.32      0.00
   -3   23   11     -1.17      0.00
    1   23   11     -6.39      0.00
    3   23   11    -10.86      0.00
    7   23   11    -31.50      0.00
  -10   22   11      4.38      0.00
   -6   22   11    -15.35      0.00
   10   22   11     -0.17      0.00
  -11   21   11      1.42      0.00
   -9   21   11    -18.76      0.00
   -7   21   11     10.73      0.00
   -1   21   11    -13.85      0.00
   15   21   11     -3.60      0.00
  -10   20   11    -27.87      0.00
   -8   20   11     -2.17      0.00
   -2   20   11      5.18      0.00
    4   20   11     11.22      0.00
    6   20   11     15.25      0.00
   14   20   11     14.33      0.00
  -11   19   11     -7.93      0.00
   -7   19   11     31.42      0.00
   -5   19   11    -17.41      0.00
   -1   19   11      2.92      0.00
  -10   18   11     -5.19      0.00
   -8   18   11     -3.72      0.00
   -2   18   11     -0.16      0.00
    6   18   11     -3.15      0.00
   20   18   11    -16.42      0.00
  -11   17   11     21.32      0.00
   -9   17   11     -5.30      0.00
   -7   17   11      1.71      0.00
   -3   17   11      2.48      0.00
   -1   17   11     19.25      0.00
    1   17   11    -27.23      0.00
   -8   16   11     13.48      0.00
   -6   16   11    -15.07      0.00
   -4   16   11     19.53      0.00
    4   16   11     38.62      0.00
    6   16   11      9.08      0.00
   14   16   11      8.86      0.00
  -13   15   11    -10.72      0.00
   -9   15   11     19.46      0.00
   -7   15   11     -6.47      0.00
   -1   15   11    -21.99      0.00
    5   15   11    -14.71      0.00
  -10   14   11     16.91      0.00
   -4   14   11      8.89      0.00
   -2   14   11      4.64      0.00
    2   14   11     -8.36      0.00
  -19   13   11    -25.41      0.00
   -3   13   11     11.41      0.00
  -22   12   11     -0.74      0.00
  -20   12   11    -13.77      0.00
  -14   12   11      9.50      0.00
  -12   12   11     -3.21      0.00
   -6   12   11     -6.23      0.00
    2   12   11    -32.71      0.00
    6   12   11     -0.54      0.00
   14   12   11     -1.92      0.00
   26   12   11    -16.20      0.00
  -23   11   11    -10.26      0.00
  -21   11   11     10.55      0.00
  -19   11   11      2.26      0.00
   -9   11   11      3.36      0.00
   -7   11   11     17.52      0.00
   -5   11   11     -6.76      0.00
    5   11   11     -1.41      0.00
  -24   10   11     14.58      0.00
  -22   10   11      2.30      0.00
  -20   10   11      7.51      0.00
   -8   10   11      0.22      0.00
   -4   10   11      1.97      0.00
   -2   10   11      6.90      0.00
    0   10   11     14.40      0.00
   14   10   11      0.81      0.00
  -25    9   11      1.56      0.00
  -17    9   11      1.32      0.00
  -15    9   11     19.67      0.00
   -9    9   11     -7.54      0.00
   -7    9   11     11.12      0.00
   -5    9   11     -2.15      0.00
    3    9   11    -14.41      0.00
    5    9   11      4.86      0.00
    9    9   11     -6.19      0.00
  -24    8   11     20.71      0.00
  -16    8   11     -8.09      0.00
  -14    8   11     29.99      0.00
   -8    8   11      1.88      0.00
    8    8   11      0.92      0.00
   12    8   11    -11.83      0.00
  -27    7   11    -12.45      0.00
  -17    7   11     -4.63      0.00
  -15    7   11     -1.07      0.00
    9    7   11    -10.61      0.00
  -28    6   11     14.74      0.00
  -26    6   11      8.82      0.00
  -14    6   11     31.71      0.00
   -8    6   11     47.66      0.00
   -2    6   11     -7.88      0.00
    0    6   11     40.77      0.00
    8    6   11    -27.26      0.00
  -29    5   11      3.82      0.00
  -27    5   11    -20.21      0.00
  -25    5   11     14.03      0.00
   -3    5   11    -28.83      0.00
    9    5   11      3.07      0.00
   25    5   11      2.31      0.00
  -30    4   11    -18.11      0.00
  -28    4   11    -18.70      0.00
  -26    4   11      2.03      0.00
  -24    4   11     -1.77      0.00
  -22    4   11      3.29      0.00
  -20    4   11      3.79      0.00
  -12    4   11     -1.47      0.00
   -8    4   11    -17.60      0.00
   -6    4   11      0.31      0.00
   -2    4   11    -14.87      0.00
   16    4   11     14.06      0.00
   20    4   11    -25.82      0.00
  -27    3   11     -4.28      0.00
  -25    3   11     -4.76      0.00
  -23    3   11     -6.39      0.00
  -21    3   11     -1.05      0.00
  -19    3   11     29.06      0.00
  -17    3   11     -9.10      0.00
  -15    3   11      5.89      0.00
   -9    3   11    -25.67      0.00
   -5    3   11      8.42      0.00
   -3    3   11    -18.57      0.00
    3    3   11     18.77      0.00
    7    3   11      7.00      0.00
   13    3   11      3.80      0.00
  -30    2   11     -1.93      0.00
  -28    2   11    -15.47      0.00
  -26    2   11     18.67      0.00
  -24    2   11      9.79      0.00
  -22    2   11      3.52      0.00
  -20    2   11      2.11      0.00
  -14    2   11    -19.60      0.00
   -4    2   11     24.68      0.00
   -2    2   11     -4.77      0.00
    8    2   11      0.47      0.00
   14    2   11     -5.91      0.00
   16    2   11    -11.48      0.00
   24    2   11      3.44      0.00
  -31    1   11    -17.09      0.00
  -29    1   11     18.12      0.00
  -27    1   11      0.80      0.00
  -23    1   11    -14.52      0.00
  -21    1   11    -20.58      0.00
  -19    1   11      7.85      0.00
  -17    1   11      0.18      0.00
  -15    1   11      4.54      0.00
  -13    1   11      2.40      0.00
  -11    1   11      5.76      0.00
   -3    1   11     29.19      0.00
    5    1   11     10.35      0.00
   11    1   11     28.28      0.00
   13    1   11    -32.79      0.00
   17    1   11     19.22      0.00
  -32    0   11    -11.06      0.00
  -30    0   11     12.25      0.00
  -28    0   11     11.24      0.00
  -26    0   11      0.96      0.00
  -24    0   11    -16.98      0.00
  -22    0   11      0.82      0.00
  -20    0   11    -11.52      0.00
  -18    0   11    -38.46      0.00
  -16    0   11     -5.29      0.00
  -14    0   11     13.38      0.00
  -12    0   11     31.24      0.00
  -10    0   11      0.71      0.00
   -8    0   11    -49.54      0.00
   -4    0   11    -13.94      0.00
   -2    0   11    -34.24      0.00
    0    0   11    -38.13      0.00
    2    0   11      6.09      0.00
    4    0   11     30.62      0.00
    6    0   11     36.73      0.00
    8    0   11    -51.22      0.00
   10    0   11     -4.49      0.00
   12    0   11     14.76      0.00
   14    0   11    -14.53      0.00
   16    0   11     -7.01      0.00
   18    0   11    -35.78      0.00
   20    0   11     20.55      0.00
   22    0   11     34.39      0.00
   24    0   11     -9.20      0.00
   26    0   11    -16.71      0.00
   28    0   11     12.06      0.00
   30    0   11    -14.69      0.00
  -25    1   11      9.43      0.00
   -9    1   11      7.16      0.00
   -7    1   11    -21.36      0.00
   -1    1   11    -34.68      0.00
    1    1   11     24.42      0.00
    3    1   11    -20.13      0.00
    7    1   11     -6.28      0.00
    9    1   11     -9.49      0.00
   15    1   11     17.60      0.00
   19    1   11     -1.20      0.00
   21    1   11    -12.51      0.00
   23    1   11    -14.29      0.00
   25    1   11    -15.78      0.00
   27    1   11     24.47      0.00
   29    1   11     -4.27      0.00
  -32    2   11     -5.29      0.00
  -18    2   11     31.29      0.00
  -16    2   11    -10.79      0.00
  -12    2   11     -7.65      0.00
  -10    2   11     38.94      0.00
   -8    2   11    -12.05      0.00
    0    2   11     38.17      0.00
    2    2   11    -16.84      0.00
    4    2   11     -7.22      0.00
    6    2   11     -7.49      0.00
   10    2   11     27.79      0.00
   12    2   11      7.38      0.00
   18    2   11    -10.53      0.00
   20    2   11     19.90      0.00
   22    2   11      1.87      0.00
   26    2   11     15.37      0.00
   28    2   11     -0.52      0.00
  -31    3   11      6.76      0.00
  -29    3   11     13.26      0.00
  -13    3   11     15.00      0.00
  -11    3   11    -28.78      0.00
   -7    3   11     -3.11      0.00
   -1    3   11     21.65      0.00
    1    3   11      4.64      0.00
    5    3   11    -24.12      0.00
    9    3   11      4.51      0.00
   11    3   11    -23.78      0.00
   15    3   11     -0.04      0.00
   17    3   11      8.38      0.00
   19    3   11    -14.39      0.00
   21    3   11     10.81      0.00
   23    3   11      6.88      0.00
   25    3   11      8.69      0.00
   27    3   11     -8.97      0.00
   29    3   11     -3.77      0.00
  -32    4   11      1.54      0.00
  -18    4   11     -9.27      0.00
  -16    4   11    -10.67      0.00
  -14    4   11     11.79      0.00
  -10    4   11      9.90      0.00
   -4    4   11     -4.93      0.00
    0    4   11     16.90      0.00
    2    4   11     -6.64      0.00
    4    4   11    -13.01      0.00
    6    4   11    -42.37      0.00
    8    4   11     25.62      0.00
   10    4   11      9.42      0.00
   12    4   11     11.78      0.00
   14    4   11      1.72      0.00
   18    4   11     -0.50      0.00
   22    4   11    -22.25      0.00
   24    4   11    -12.13      0.00
   26    4   11     -7.66      0.00
   28    4   11     10.03      0.00
  -31    5   11      0.94      0.00
  -23    5   11     -8.38      0.00
  -21    5   11    -22.19      0.00
  -19    5   11     70.29      0.00
  -17    5   11    -16.65      0.00
  -15    5   11    -54.45      0.00
  -13    5   11     -6.00      0.00
  -11    5   11      4.66      0.00
   -9    5   11     58.62      0.00
   -7    5   11     32.91      0.00
   -5    5   11    -27.48      0.00
   -1    5   11    -22.42      0.00
    1    5   11      5.69      0.00
    3    5   11     -4.21      0.00
    5    5   11     21.04      0.00
    7    5   11     18.62      0.00
   11    5   11    -12.73      0.00
   13    5   11    -12.81      0.00
   15    5   11      1.64      0.00
   17    5   11     -9.42      0.00
   19    5   11     11.92      0.00
   21    5   11     10.11      0.00
   23    5   11     22.63      0.00
   27    5   11     -2.72      0.00
   29    5   11    -30.38      0.00
  -30    6   11     -1.10      0.00
  -24    6   11     -3.85      0.00
  -22    6   11      3.66      0.00
  -20    6   11     -0.73      0.00
  -18    6   11    -12.21      0.00
  -16    6   11     -3.61      0.00
  -12    6   11     -8.37      0.00
  -10    6   11    -43.07      0.00
   -6    6   11    -19.16      0.00
   -4    6   11     -7.97      0.00
    2    6   11     30.81      0.00
    4    6   11      2.10      0.00
    6    6   11     -4.61      0.00
   10    6   11      1.84      0.00
   12    6   11    -20.23      0.00
   14    6   11     18.85      0.00
   16    6   11      7.46      0.00
   18    6   11     21.58      0.00
   20    6   11    -12.32      0.00
   22    6   11      0.62      0.00
   24    6   11      6.74      0.00
   26    6   11     -4.25      0.00
   28    6   11      3.56      0.00
  -31    7   11    -14.73      0.00
  -29    7   11     12.40      0.00
  -25    7   11      7.75      0.00
  -23    7   11      0.82      0.00
  -21    7   11      1.77      0.00
  -19    7   11      0.29      0.00
  -13    7   11     -2.38      0.00
  -11    7   11     29.06      0.00
   -9    7   11    -42.80      0.00
   -7    7   11     21.73      0.00
   -5    7   11      9.07      0.00
   -3    7   11      5.64      0.00
   -1    7   11     18.90      0.00
    1    7   11    -22.91      0.00
    3    7   11    -10.45      0.00
    5    7   11      6.95      0.00
    7    7   11     -3.71      0.00
   11    7   11     19.34      0.00
   13    7   11    -16.19      0.00
   15    7   11     -2.89      0.00
   17    7   11      6.49      0.00
   19    7   11    -12.70      0.00
   21    7   11    -10.32      0.00
   23    7   11      9.11      0.00
   25    7   11     -0.18      0.00
   27    7   11     -8.51      0.00
  -30    8   11     11.22      0.00
  -28    8   11     -3.94      0.00
  -26    8   11     -0.06      0.00
  -22    8   11    -18.25      0.00
  -20    8   11     -9.17      0.00
  -18    8   11     -1.50      0.00
  -12    8   11      3.59      0.00
  -10    8   11    -33.06      0.00
   -6    8   11     12.40      0.00
   -4    8   11      1.78      0.00
   -2    8   11    -11.54      0.00
    0    8   11    -11.82      0.00
    2    8   11    -28.00      0.00
    4    8   11      5.11      0.00
    6    8   11     13.31      0.00
   10    8   11     16.77      0.00
   14    8   11    -25.27      0.00
   16    8   11      5.63      0.00
   18    8   11     12.39      0.00
   20    8   11    -14.44      0.00
   22    8   11     -7.76      0.00
   24    8   11     27.31      0.00
   26    8   11     -5.16      0.00
   28    8   11      4.96      0.00
  -29    9   11      6.68      0.00
  -27    9   11    -10.63      0.00
  -23    9   11     -2.50      0.00
  -21    9   11     -1.97      0.00
  -19    9   11     -2.10      0.00
  -13    9   11      6.34      0.00
  -11    9   11    -38.23      0.00
   -3    9   11    -20.93      0.00
   -1    9   11     28.68      0.00
    1    9   11      3.14      0.00
    7    9   11     -2.64      0.00
   11    9   11     19.37      0.00
   13    9   11     20.12      0.00
   15    9   11     -7.65      0.00
   17    9   11     19.61      0.00
   19    9   11     -6.43      0.00
   21    9   11    -17.56      0.00
   23    9   11      2.61      0.00
   25    9   11     -7.43      0.00
   27    9   11     19.16      0.00
  -30   10   11     -6.66      0.00
  -28   10   11     -4.77      0.00
  -26   10   11    -20.78      0.00
  -18   10   11     -5.64      0.00
  -16   10   11      8.90      0.00
  -14   10   11    -16.55      0.00
  -12   10   11      5.45      0.00
  -10   10   11     18.59      0.00
   -6   10   11    -10.95      0.00
    2   10   11     12.41      0.00
    4   10   11     -3.20      0.00
    6   10   11    -11.10      0.00
    8   10   11     12.14      0.00
   10   10   11    -18.28      0.00
   12   10   11      5.63      0.00
   16   10   11     -0.37      0.00
   18   10   11     -2.96      0.00
   20   10   11      3.78      0.00
   22   10   11     -4.84      0.00
   24   10   11      8.49      0.00
   26   10   11      4.11      0.00
  -29   11   11     14.55      0.00
  -27   11   11     13.70      0.00
  -25   11   11      0.77      0.00
  -17   11   11      0.46      0.00
  -15   11   11    -15.34      0.00
  -13   11   11     -4.66      0.00
  -11   11   11      7.33      0.00
   -3   11   11    -16.29      0.00
   -1   11   11      9.66      0.00
    1   11   11    -15.14      0.00
    3   11   11     25.78      0.00
    7   11   11      9.59      0.00
    9   11   11    -28.18      0.00
   11   11   11      0.81      0.00
   13   11   11     -2.45      0.00
   15   11   11    -10.26      0.00
   17   11   11     -0.45      0.00
   19   11   11      6.94      0.00
   21   11   11    -12.62      0.00
   23   11   11      2.42      0.00
   25   11   11     -0.90      0.00
  -28   12   11      1.12      0.00
  -26   12   11    -14.40      0.00
  -24   12   11     17.48      0.00
  -18   12   11      0.67      0.00
  -16   12   11      5.40      0.00
  -10   12   11     21.03      0.00
   -8   12   11    -20.83      0.00
   -4   12   11      2.85      0.00
   -2   12   11     -4.99      0.00
    0   12   11     21.11      0.00
    4   12   11    -10.04      0.00
    8   12   11     24.10      0.00
   10   12   11     -3.19      0.00
   12   12   11      9.34      0.00
   16   12   11      6.00      0.00
   18   12   11      1.37      0.00
   20   12   11     -5.52      0.00
   22   12   11      1.58      0.00
   24   12   11     -2.36      0.00
  -27   13   11     -5.79      0.00
  -25   13   11    -15.87      0.00
  -23   13   11      4.32      0.00
  -21   13   11     16.68      0.00
  -17   13   11    -11.48      0.00
  -15   13   11     32.94      0.00
  -13   13   11    -19.26      0.00
  -11   13   11     13.03      0.00
   -9   13   11      8.73      0.00
   -7   13   11    -30.67      0.00
   -5   13   11     16.13      0.00
   -1   13   11     -6.80      0.00
    1   13   11     -3.43      0.00
    3   13   11      3.64      0.00
    5   13   11     -7.11      0.00
    7   13   11    -25.80      0.00
    9   13   11     27.71      0.00
   11   13   11     14.35      0.00
   13   13   11     -2.26      0.00
   15   13   11    -17.56      0.00
   17   13   11     -1.10      0.00
   19   13   11     16.39      0.00
   21   13   11      2.68      0.00
   23   13   11      3.63      0.00
   25   13   11     17.52      0.00
  -26   14   11      3.05      0.00
  -24   14   11    -24.10      0.00
  -22   14   11      2.36      0.00
  -20   14   11     16.57      0.00
  -18   14   11    -17.89      0.00
  -16   14   11    -12.14      0.00
  -14   14   11     11.74      0.00
  -12   14   11    -10.92      0.00
   -8   14   11    -32.38      0.00
   -6   14   11     12.46      0.00
    0   14   11    -28.59      0.00
    4   14   11     33.19      0.00
    6   14   11     11.33      0.00
    8   14   11    -15.74      0.00
   10   14   11    -15.95      0.00
   12   14   11      2.58      0.00
   14   14   11     -4.40      0.00
   16   14   11     -8.84      0.00
   18   14   11     10.40      0.00
   20   14   11      7.19      0.00
   22   14   11      6.48      0.00
   24   14   11      2.88      0.00
  -25   15   11     19.47      0.00
  -23   15   11    -14.94      0.00
  -21   15   11      0.48      0.00
  -19   15   11      0.73      0.00
  -17   15   11     14.37      0.00
  -15   15   11      5.37      0.00
  -11   15   11     -0.99      0.00
   -5   15   11    -15.73      0.00
   -3   15   11     20.35      0.00
    1   15   11     12.43      0.00
    3   15   11     21.90      0.00
    7   15   11    -11.16      0.00
    9   15   11      0.45      0.00
   11   15   11      3.87      0.00
   13   15   11      0.40      0.00
   15   15   11     16.80      0.00
   17   15   11      9.64      0.00
   19   15   11    -30.29      0.00
   21   15   11    -24.67      0.00
   23   15   11     17.48      0.00
  -24   16   11      8.76      0.00
  -22   16   11      7.22      0.00
  -20   16   11     19.17      0.00
  -18   16   11     -3.43      0.00
  -16   16   11    -13.99      0.00
  -14   16   11      2.64      0.00
  -12   16   11     -2.14      0.00
  -10   16   11      9.40      0.00
   -2   16   11     -0.90      0.00
    0   16   11     -9.28      0.00
    2   16   11     -5.14      0.00
    8   16   11    -22.72      0.00
   10   16   11    -11.09      0.00
   12   16   11      7.50      0.00
   16   16   11      0.07      0.00
   18   16   11      1.28      0.00
   20   16   11    -14.06      0.00
   22   16   11      2.70      0.00
  -23   17   11     -8.93      0.00
  -21   17   11     -1.99      0.00
  -19   17   11     -9.53      0.00
  -17   17   11     15.94      0.00
  -15   17   11    -17.37      0.00
  -13   17   11    -15.61      0.00
   -5   17   11    -19.61      0.00
    3   17   11     -8.20      0.00
    5   17   11      7.81      0.00
    7   17   11     12.89      0.00
    9   17   11     -2.55      0.00
   11   17   11      2.17      0.00
   13   17   11     -1.78      0.00
   15   17   11    -13.85      0.00
   17   17   11      9.76      0.00
   19   17   11      0.43      0.00
   21   17   11     10.88      0.00
  -22   18   11     -8.34      0.00
  -20   18   11      3.79      0.00
  -18   18   11     -9.86      0.00
  -16   18   11     15.48      0.00
  -14   18   11     -1.26      0.00
  -12   18   11    -21.32      0.00
   -6   18   11      6.98      0.00
   -4   18   11      7.29      0.00
    0   18   11      3.43      0.00
    2   18   11    -13.01      0.00
    4   18   11    -25.09      0.00
    8   18   11     -5.29      0.00
   10   18   11      6.24      0.00
   12   18   11      0.69      0.00
   14   18   11     20.98      0.00
   16   18   11     -6.41      0.00
   18   18   11     -2.80      0.00
  -21   19   11     -2.73      0.00
  -19   19   11      4.72      0.00
  -17   19   11      5.43      0.00
  -15   19   11      4.14      0.00
  -13   19   11     -4.31      0.00
   -9   19   11     -6.29      0.00
   -3   19   11     12.56      0.00
    1   19   11      6.64      0.00
    3   19   11    -10.43      0.00
    5   19   11      5.46      0.00
    7   19   11     -9.86      0.00
    9   19   11     12.69      0.00
   11   19   11     10.75      0.00
   13   19   11     -4.36      0.00
   15   19   11     -7.98      0.00
   17   19   11     -3.12      0.00
  -18   20   11    -21.89      0.00
  -16   20   11     11.16      0.00
  -14   20   11     17.60      0.00
  -12   20   11     24.42      0.00
   -6   20   11     -4.57      0.00
   -4   20   11      4.59      0.00
    0   20   11     12.50      0.00
    2   20   11     -1.51      0.00
    8   20   11      3.93      0.00
   10   20   11    -26.74      0.00
   12   20   11    -10.38      0.00
   16   20   11     -9.69      0.00
  -17   21   11      1.20      0.00
  -15   21   11     -1.41      0.00
  -13   21   11      7.64      0.00
   -5   21   11    -11.21      0.00
   -3   21   11      1.83      0.00
    1   21   11     12.11      0.00
    3   21   11     -0.20      0.00
    5   21   11    -11.97      0.00
    7   21   11     21.54      0.00
    9   21   11     -5.01      0.00
   11   21   11    -10.93      0.00
   13   21   11      2.88      0.00
  -14   22   11    -16.35      0.00
  -12   22   11     12.69      0.00
   -8   22   11      3.41      0.00
   -4   22   11    -10.26      0.00
   -2   22   11      2.49      0.00
    0   22   11     -0.15      0.00
    2   22   11      3.73      0.00
    4   22   11     -8.96      0.00
    6   22   11     -0.83      0.00
    8   22   11      5.65      0.00
   12   22   11     -7.64      0.00
   -5   23   11      2.34      0.00
   -1   23   11      2.05      0.00
    5   23   11     22.27      0.00
    9   23   11     20.55      0.00
   -6   24   11      2.40      0.00
   -4   24   11      4.96      0.00
   -2   24   11     -7.15      0.00
    0   24   11    -10.23      0.00
    2   24   11     21.97      0.00
   -2   24   12      7.98      0.00
   -9   23   12     -5.29      0.00
    1   23   12     23.93      0.00
    7   23   12     28.84      0.00
  -10   22   12      6.93      0.00
   -6   22   12    -14.54      0.00
    0   22   12      8.02      0.00
  -11   21   12    -15.65      0.00
   -9   21   12     -1.98      0.00
   -7   21   12     -4.95      0.00
   -3   21   12     13.34      0.00
    9   21   12    -13.14      0.00
  -12   20   12    -12.10      0.00
  -10   20   12     -8.49      0.00
   -8   20   12     18.84      0.00
   -6   20   12    -28.19      0.00
    0   20   12     16.42      0.00
    2   20   12    -16.31      0.00
   10   20   12     11.71      0.00
  -11   19   12    -22.27      0.00
   -5   19   12      7.44      0.00
   -1   19   12      3.12      0.00
    1   19   12    -10.50      0.00
    9   19   12    -12.64      0.00
  -10   18   12     -7.19      0.00
    2   18   12    -14.93      0.00
    6   18   12     -6.37      0.00
   -9   17   12     14.04      0.00
   -7   17   12     -4.67      0.00
    1   17   12     -1.89      0.00
    5   17   12    -17.00      0.00
    9   17   12     16.15      0.00
   -8   16   12    -15.64      0.00
   -4   16   12     16.93      0.00
   -2   16   12    -20.40      0.00
    2   16   12     13.14      0.00
    4   16   12    -11.22      0.00
  -11   15   12      3.12      0.00
   -9   15   12    -19.12      0.00
   -7   15   12     -5.51      0.00
   -3   15   12      0.11      0.00
    3   15   12     21.98      0.00
  -16   14   12     17.02      0.00
  -10   14   12      6.29      0.00
   -6   14   12      1.97      0.00
    0   14   12     18.88      0.00
    4   14   12     -8.24      0.00
  -19   13   12      0.14      0.00
   -3   13   12     -0.33      0.00
  -24   12   12      0.04      0.00
  -22   12   12      0.08      0.00
   -8   12   12    -10.28      0.00
   -6   12   12     -1.81      0.00
   -4   12   12      0.77      0.00
    6   12   12    -11.19      0.00
   10   12   12     -1.31      0.00
   14   12   12     -3.45      0.00
  -23   11   12     -4.11      0.00
  -19   11   12     -7.75      0.00
   -9   11   12    -13.44      0.00
    1   11   12    -24.78      0.00
  -26   10   12     -3.71      0.00
   -8   10   12     12.85      0.00
   -6   10   12     -9.32      0.00
   -4   10   12     -7.30      0.00
   -2   10   12     13.50      0.00
    6   10   12      9.13      0.00
    8   10   12      7.20      0.00
   10   10   12     20.10      0.00
  -25    9   12     20.37      0.00
  -17    9   12     20.58      0.00
   -9    9   12    -22.98      0.00
   -1    9   12     -9.62      0.00
    7    9   12      9.30      0.00
    9    9   12    -26.34      0.00
   11    9   12     -5.92      0.00
  -28    8   12     -4.57      0.00
  -16    8   12      4.80      0.00
   -8    8   12     22.76      0.00
   -2    8   12     38.35      0.00
    8    8   12     -5.21      0.00
   20    8   12     13.16      0.00
  -29    7   12     -3.80      0.00
  -27    7   12     -8.05      0.00
   -7    7   12     -7.00      0.00
    3    7   12     -0.27      0.00
  -30    6   12      2.72      0.00
  -28    6   12    -12.25      0.00
  -26    6   12     27.10      0.00
  -20    6   12     18.77      0.00
   -8    6   12    -28.69      0.00
   -2    6   12      7.05      0.00
    8    6   12     -8.06      0.00
   10    6   12     -1.41      0.00
  -29    5   12     13.94      0.00
  -27    5   12      1.14      0.00
  -25    5   12    -12.81      0.00
  -23    5   12     14.15      0.00
  -19    5   12    -24.06      0.00
  -15    5   12     11.97      0.00
  -13    5   12     -9.31      0.00
   -7    5   12     -3.92      0.00
   -5    5   12     -0.97      0.00
   -3    5   12      7.15      0.00
  -28    4   12    -15.40      0.00
  -26    4   12     -3.83      0.00
  -24    4   12     -3.77      0.00
  -22    4   12     19.73      0.00
  -20    4   12     50.73      0.00
  -14    4   12      7.81      0.00
  -12    4   12    -20.53      0.00
   -8    4   12     22.68      0.00
   -4    4   12    -20.34      0.00
   -2    4   12     31.99      0.00
    4    4   12     -4.90      0.00
    8    4   12    -27.82      0.00
   24    4   12     -9.54      0.00
  -31    3   12    -21.01      0.00
  -27    3   12     12.44      0.00
  -25    3   12      9.76      0.00
  -23    3   12     -5.18      0.00
  -21    3   12      5.02      0.00
  -19    3   12     11.25      0.00
  -17    3   12     -5.86      0.00
  -15    3   12      2.70      0.00
  -13    3   12    -11.31      0.00
   -9    3   12    -10.45      0.00
   -5    3   12     -0.06      0.00
    9    3   12    -16.08      0.00
   13    3   12     -1.33      0.00
   25    3   12      6.52      0.00
   29    3   12     -1.62      0.00
  -32    2   12      1.32      0.00
  -30    2   12      7.08      0.00
  -26    2   12    -11.76      0.00
  -24    2   12    -10.01      0.00
  -22    2   12     -3.36      0.00
  -20    2   12     12.09      0.00
  -18    2   12    -31.71      0.00
  -10    2   12    -22.99      0.00
   -8    2   12      1.94      0.00
    0    2   12    -11.86      0.00
    2    2   12      0.94      0.00
    4    2   12    -28.04      0.00
   20    2   12    -16.76      0.00
  -31    1   12     -3.05      0.00
  -29    1   12      7.70      0.00
  -27    1   12      7.77      0.00
  -21    1   12     -4.44      0.00
  -19    1   12     -6.93      0.00
  -17    1   12     -6.12      0.00
  -13    1   12     15.06      0.00
  -11    1   12     -8.42      0.00
   -9    1   12    -32.32      0.00
   -3    1   12      5.37      0.00
    3    1   12     -1.78      0.00
    9    1   12     34.93      0.00
   11    1   12    -15.22      0.00
   25    1   12     11.36      0.00
   27    1   12    -11.79      0.00
  -32    0   12     -9.61      0.00
  -30    0   12     23.13      0.00
  -28    0   12     -0.64      0.00
  -26    0   12     18.97      0.00
  -24    0   12     -2.39      0.00
  -22    0   12    -12.80      0.00
  -20    0   12     16.85      0.00
  -18    0   12      7.09      0.00
  -16    0   12     18.25      0.00
  -14    0   12      7.27      0.00
  -12    0   12     -5.63      0.00
  -10    0   12     22.28      0.00
   -8    0   12    -14.28      0.00
   -6    0   12     -5.31      0.00
   -4    0   12     19.31      0.00
   -2    0   12    -30.26      0.00
    0    0   12     31.37      0.00
    2    0   12      2.29      0.00
    4    0   12     22.21      0.00
    6    0   12    -19.43      0.00
    8    0   12     14.21      0.00
   10    0   12      1.89      0.00
   12    0   12    -33.64      0.00
   14    0   12     27.61      0.00
   16    0   12     -6.93      0.00
   18    0   12     -9.32      0.00
   20    0   12      9.34      0.00
   22    0   12      2.06      0.00
   24    0   12     21.16      0.00
   26    0   12     34.36      0.00
   28    0   12    -14.81      0.00
  -25    1   12     -7.45      0.00
  -23    1   12     -9.67      0.00
  -15    1   12     17.65      0.00
   -7    1   12     25.07      0.00
   -5    1   12     -3.32      0.00
   -1    1   12      0.93      0.00
    1    1   12     -0.93      0.00
    5    1   12     -0.31      0.00
    7    1   12    -10.30      0.00
   13    1   12    -21.29      0.00
   15    1   12      6.70      0.00
   17    1   12      2.59      0.00
   19    1   12     26.31      0.00
   21    1   12     -1.96      0.00
   23    1   12    -25.51      0.00
   29    1   12     -6.75      0.00
  -28    2   12    -11.13      0.00
  -16    2   12      7.49      0.00
  -14    2   12     -7.88      0.00
  -12    2   12      6.33      0.00
   -6    2   12     18.43      0.00
   -4    2   12     -8.48      0.00
   -2    2   12     -3.37      0.00
    6    2   12     -2.64      0.00
    8    2   12      4.44      0.00
   10    2   12     13.28      0.00
   12    2   12      3.33      0.00
   14    2   12      0.51      0.00
   16    2   12     -0.42      0.00
   18    2   12    -15.72      0.00
   22    2   12     -1.56      0.00
   24    2   12      1.32      0.00
   26    2   12     -5.23      0.00
   28    2   12     -1.44      0.00
  -29    3   12      3.68      0.00
  -11    3   12     22.60      0.00
   -7    3   12     -3.62      0.00
   -3    3   12    -14.90      0.00
   -1    3   12      5.62      0.00
    1    3   12     -0.63      0.00
    3    3   12      0.83      0.00
    5    3   12     -7.17      0.00
    7    3   12     20.49      0.00
   11    3   12      5.10      0.00
   15    3   12      4.49      0.00
   17    3   12    -17.61      0.00
   19    3   12      0.48      0.00
   21    3   12      6.89      0.00
   23    3   12      5.22      0.00
   27    3   12      8.72      0.00
  -30    4   12      2.67      0.00
  -18    4   12    -30.89      0.00
  -16    4   12    -14.99      0.00
  -10    4   12     31.10      0.00
   -6    4   12    -17.45      0.00
    0    4   12      9.37      0.00
    2    4   12     15.44      0.00
    6    4   12     22.83      0.00
   10    4   12     -9.45      0.00
   12    4   12     11.20      0.00
   14    4   12      8.23      0.00
   16    4   12     14.75      0.00
   18    4   12      5.84      0.00
   20    4   12     17.09      0.00
   22    4   12     -8.05      0.00
   26    4   12    -16.98      0.00
   28    4   12     -1.00      0.00
  -31    5   12    -13.69      0.00
  -21    5   12     10.34      0.00
  -17    5   12      1.19      0.00
  -11    5   12     -9.43      0.00
   -9    5   12      9.08      0.00
   -1    5   12     15.30      0.00
    1    5   12     -1.72      0.00
    3    5   12    -23.87      0.00
    5    5   12      5.20      0.00
    7    5   12     18.46      0.00
    9    5   12    -10.38      0.00
   11    5   12      8.93      0.00
   13    5   12      0.91      0.00
   15    5   12    -15.91      0.00
   17    5   12    -10.11      0.00
   19    5   12    -18.75      0.00
   21    5   12     16.30      0.00
   23    5   12     -3.71      0.00
   25    5   12     12.13      0.00
   27    5   12      8.72      0.00
  -24    6   12     -8.05      0.00
  -22    6   12    -11.59      0.00
  -18    6   12    -18.92      0.00
  -16    6   12    -15.36      0.00
  -14    6   12      8.99      0.00
  -12    6   12     35.17      0.00
  -10    6   12     -9.34      0.00
   -6    6   12    -13.91      0.00
   -4    6   12     -6.87      0.00
    0    6   12    -14.27      0.00
    2    6   12    -11.06      0.00
    4    6   12      8.95      0.00
    6    6   12     -2.16      0.00
   12    6   12    -11.86      0.00
   14    6   12     14.98      0.00
   16    6   12      1.80      0.00
   18    6   12     10.54      0.00
   20    6   12    -22.11      0.00
   22    6   12     22.13      0.00
   24    6   12    -11.68      0.00
   26    6   12    -15.53      0.00
   28    6   12     -4.24      0.00
  -31    7   12      8.23      0.00
  -25    7   12     -5.92      0.00
  -23    7   12    -13.81      0.00
  -21    7   12      2.97      0.00
  -19    7   12      7.24      0.00
  -17    7   12     -4.02      0.00
  -15    7   12     14.65      0.00
  -13    7   12    -20.83      0.00
  -11    7   12    -34.54      0.00
   -9    7   12     74.76      0.00
   -5    7   12    -10.52      0.00
   -3    7   12    -21.91      0.00
   -1    7   12     27.98      0.00
    1    7   12    -17.18      0.00
    5    7   12    -10.66      0.00
    7    7   12      4.68      0.00
    9    7   12     10.32      0.00
   11    7   12    -17.21      0.00
   13    7   12     26.51      0.00
   15    7   12      9.08      0.00
   17    7   12     10.02      0.00
   19    7   12    -15.87      0.00
   21    7   12      9.80      0.00
   23    7   12      1.74      0.00
   25    7   12    -17.54      0.00
   27    7   12     12.50      0.00
  -30    8   12      8.78      0.00
  -26    8   12     16.15      0.00
  -24    8   12      0.21      0.00
  -22    8   12      0.22      0.00
  -20    8   12    -17.38      0.00
  -18    8   12     -7.53      0.00
  -14    8   12     10.68      0.00
  -12    8   12     -9.84      0.00
  -10    8   12     -0.90      0.00
   -6    8   12     -2.95      0.00
   -4    8   12    -18.48      0.00
    0    8   12    -10.24      0.00
    2    8   12     13.92      0.00
    4    8   12     12.37      0.00
    6    8   12    -11.41      0.00
   10    8   12      8.13      0.00
   12    8   12    -10.71      0.00
   14    8   12     -4.37      0.00
   16    8   12      1.57      0.00
   18    8   12    -22.36      0.00
   22    8   12      8.25      0.00
   24    8   12     -1.13      0.00
   26    8   12     19.06      0.00
  -29    9   12     -2.75      0.00
  -27    9   12     16.36      0.00
  -23    9   12    -20.98      0.00
  -21    9   12     -4.12      0.00
  -19    9   12      4.78      0.00
  -15    9   12     -7.59      0.00
  -13    9   12     10.21      0.00
  -11    9   12     -6.78      0.00
   -7    9   12      2.99      0.00
   -5    9   12     12.44      0.00
   -3    9   12      7.51      0.00
    1    9   12      3.33      0.00
    3    9   12      3.10      0.00
    5    9   12      2.91      0.00
   13    9   12     -8.69      0.00
   15    9   12     21.56      0.00
   17    9   12     -3.14      0.00
   19    9   12    -10.71      0.00
   21    9   12     -8.84      0.00
   23    9   12     13.95      0.00
   25    9   12      7.39      0.00
   27    9   12    -11.18      0.00
  -28   10   12    -17.34      0.00
  -24   10   12     -4.01      0.00
  -22   10   12     13.35      0.00
  -20   10   12      5.68      0.00
  -18   10   12     10.75      0.00
  -16   10   12      1.82      0.00
  -14   10   12     -7.79      0.00
  -12   10   12    -18.51      0.00
  -10   10   12      9.25      0.00
    0   10   12     -7.25      0.00
    2   10   12    -19.52      0.00
    4   10   12     -5.94      0.00
   12   10   12      5.72      0.00
   14   10   12    -21.69      0.00
   16   10   12      6.31      0.00
   18   10   12     -1.94      0.00
   20   10   12    -20.56      0.00
   22   10   12     13.65      0.00
   24   10   12     -6.81      0.00
   26   10   12     11.73      0.00
  -27   11   12    -14.99      0.00
  -25   11   12      8.00      0.00
  -21   11   12      5.62      0.00
  -17   11   12      2.78      0.00
  -15   11   12     -7.51      0.00
  -13   11   12      4.85      0.00
  -11   11   12     -0.54      0.00
   -7   11   12    -18.02      0.00
   -5   11   12     13.10      0.00
   -3   11   12      2.57      0.00
   -1   11   12     12.17      0.00
    3   11   12     -7.97      0.00
    5   11   12     11.11      0.00
    7   11   12      8.31      0.00
    9   11   12      5.88      0.00
   11   11   12     16.32      0.00
   13   11   12    -14.34      0.00
   15   11   12     -1.65      0.00
   17   11   12     -4.82      0.00
   19   11   12     11.11      0.00
   21   11   12      6.25      0.00
   23   11   12     -5.39      0.00
   25   11   12     -2.67      0.00
  -28   12   12      4.97      0.00
  -26   12   12    -11.46      0.00
  -20   12   12    -13.93      0.00
  -18   12   12      5.41      0.00
  -16   12   12      0.18      0.00
  -14   12   12     -4.82      0.00
  -12   12   12     18.15      0.00
  -10   12   12      0.84      0.00
   -2   12   12      5.07      0.00
    0   12   12    -15.84      0.00
    2   12   12     32.08      0.00
    4   12   12    -14.13      0.00
    8   12   12     -7.97      0.00
   12   12   12     -0.91      0.00
   16   12   12     17.15      0.00
   18   12   12      9.33      0.00
   20   12   12     -2.33      0.00
   22   12   12      3.42      0.00
   24   12   12      3.78      0.00
  -27   13   12      5.45      0.00
  -25   13   12     17.01      0.00
  -23   13   12     -9.84      0.00
  -21   13   12    -10.53      0.00
  -17   13   12     21.21      0.00
  -15   13   12     -8.16      0.00
  -13   13   12     -2.39      0.00
  -11   13   12     22.94      0.00
   -9   13   12    -20.42      0.00
   -7   13   12     28.61      0.00
   -5   13   12    -10.60      0.00
   -1   13   12     -6.46      0.00
    1   13   12      2.03      0.00
    3   13   12     26.66      0.00
    5   13   12     -7.52      0.00
    7   13   12      0.78      0.00
    9   13   12    -12.47      0.00
   11   13   12     -5.63      0.00
   13   13   12     -2.27      0.00
   15   13   12      4.99      0.00
   17   13   12      3.37      0.00
   19   13   12     -6.85      0.00
   21   13   12     -3.28      0.00
   23   13   12     -6.54      0.00
  -26   14   12     -8.70      0.00
  -24   14   12      9.20      0.00
  -22   14   12      3.20      0.00
  -20   14   12    -18.27      0.00
  -18   14   12      2.93      0.00
  -14   14   12    -24.41      0.00
  -12   14   12     17.83      0.00
   -8   14   12     -7.23      0.00
   -4   14   12     11.73      0.00
   -2   14   12    -30.74      0.00
    2   14   12      1.23      0.00
    6   14   12     -7.08      0.00
    8   14   12     44.69      0.00
   10   14   12    -10.03      0.00
   12   14   12     -9.15      0.00
   14   14   12     -8.10      0.00
   16   14   12     -2.40      0.00
   18   14   12     -3.64      0.00
   20   14   12     -2.94      0.00
   22   14   12     19.33      0.00
  -25   15   12     -9.59      0.00
  -23   15   12     21.22      0.00
  -21   15   12      5.80      0.00
  -19   15   12    -31.76      0.00
  -17   15   12      5.04      0.00
  -15   15   12     11.63      0.00
  -13   15   12      3.62      0.00
   -5   15   12     11.20      0.00
   -1   15   12     -4.87      0.00
    1   15   12     -3.13      0.00
    5   15   12    -16.28      0.00
    7   15   12    -34.53      0.00
    9   15   12      5.70      0.00
   11   15   12     23.87      0.00
   13   15   12      2.35      0.00
   15   15   12      8.46      0.00
   17   15   12    -12.90      0.00
   19   15   12      2.81      0.00
   21   15   12     13.54      0.00
  -24   16   12    -20.12      0.00
  -22   16   12      4.77      0.00
  -20   16   12     19.25      0.00
  -18   16   12     14.24      0.00
  -16   16   12    -23.53      0.00
  -14   16   12    -10.25      0.00
  -12   16   12      7.64      0.00
  -10   16   12      2.88      0.00
   -6   16   12     -6.01      0.00
    0   16   12      0.90      0.00
    6   16   12      3.06      0.00
    8   16   12     -5.35      0.00
   10   16   12      6.05      0.00
   12   16   12     -6.50      0.00
   14   16   12      9.53      0.00
   16   16   12      1.94      0.00
   18   16   12    -21.65      0.00
   20   16   12      5.80      0.00
  -23   17   12     -9.71      0.00
  -21   17   12     23.40      0.00
  -19   17   12    -14.71      0.00
  -17   17   12    -10.14      0.00
  -15   17   12     -2.72      0.00
  -13   17   12     -3.26      0.00
  -11   17   12      7.61      0.00
   -5   17   12     10.96      0.00
   -3   17   12    -16.05      0.00
   -1   17   12     -1.47      0.00
    3   17   12     19.95      0.00
    7   17   12     -5.44      0.00
   11   17   12     -1.63      0.00
   13   17   12      6.13      0.00
   15   17   12      2.73      0.00
   17   17   12     -8.42      0.00
   19   17   12    -20.68      0.00
  -22   18   12      0.90      0.00
  -20   18   12     -7.16      0.00
  -18   18   12      7.60      0.00
  -16   18   12    -22.27      0.00
  -14   18   12     16.22      0.00
  -12   18   12      7.81      0.00
   -8   18   12     16.41      0.00
   -6   18   12    -13.77      0.00
   -4   18   12     25.27      0.00
   -2   18   12     17.29      0.00
    0   18   12    -19.95      0.00
    4   18   12     38.70      0.00
    8   18   12     -9.25      0.00
   10   18   12     -6.77      0.00
   12   18   12      1.03      0.00
   14   18   12     -1.93      0.00
   16   18   12     11.30      0.00
   18   18   12      5.40      0.00
  -19   19   12     -1.07      0.00
  -17   19   12     35.70      0.00
  -15   19   12     -7.12      0.00
  -13   19   12    -12.62      0.00
   -9   19   12      9.37      0.00
   -7   19   12      2.13      0.00
   -3   19   12     -3.41      0.00
    3   19   12     -8.02      0.00
    5   19   12      7.62      0.00
    7   19   12     11.95      0.00
   11   19   12      2.24      0.00
   13   19   12      8.65      0.00
   15   19   12     -9.15      0.00
   17   19   12      6.58      0.00
  -18   20   12    -11.04      0.00
  -16   20   12      0.23      0.00
  -14   20   12      2.45      0.00
   -4   20   12      7.24      0.00
   -2   20   12    -11.19      0.00
    4   20   12    -14.71      0.00
    6   20   12     12.79      0.00
    8   20   12      0.82      0.00
   12   20   12    -15.29      0.00
   14   20   12    -12.79      0.00
  -15   21   12      4.79      0.00
  -13   21   12     11.71      0.00
   -5   21   12      6.44      0.00
   -1   21   12     13.39      0.00
    1   21   12    -14.69      0.00
    3   21   12      8.00      0.00
    5   21   12      2.55      0.00
    7   21   12    -12.85      0.00
   11   21   12      6.33      0.00
   13   21   12      5.21      0.00
  -14   22   12     16.61      0.00
  -12   22   12     -6.56      0.00
   -8   22   12      6.95      0.00
   -4   22   12     -5.41      0.00
   -2   22   12      4.73      0.00
    2   22   12      3.33      0.00
    4   22   12     13.09      0.00
    6   22   12      0.48      0.00
    8   22   12     -2.37      0.00
   10   22   12    -13.35      0.00
  -11   23   12     21.81      0.00
   -5   23   12     -5.63      0.00
   -3   23   12     -8.91      0.00
   -1   23   12    -20.21      0.00
    3   23   12    -22.79      0.00
    5   23   12      6.70      0.00
   -4   24   12      1.05      0.00
    0   24   12    -19.80      0.00
    2   24   12     -0.97      0.00
   -9   23   13      4.50      0.00
   -7   23   13     -5.21      0.00
   -3   23   13     18.31      0.00
   -1   23   13     -7.50      0.00
    1   23   13     -2.92      0.00
    3   23   13      1.05      0.00
   -8   22   13      8.46      0.00
   -6   22   13     -1.97      0.00
   -4   22   13     -5.98      0.00
   10   22   13     -2.73      0.00
   -9   21   13      5.26      0.00
   -5   21   13     21.67      0.00
   -3   21   13     -6.82      0.00
   -1   21   13     11.39      0.00
    1   21   13     -5.01      0.00
  -18   20   13     36.38      0.00
  -10   20   13     19.41      0.00
   -6   20   13      0.21      0.00
   -4   20   13      6.02      0.00
   -2   20   13     14.75      0.00
    2   20   13      0.84      0.00
  -11   19   13     -4.12      0.00
   -7   19   13    -12.87      0.00
   -5   19   13     15.80      0.00
   -1   19   13     -8.14      0.00
    3   19   13     29.29      0.00
  -12   18   13      1.60      0.00
   -6   18   13      9.45      0.00
    0   18   13     -1.03      0.00
    2   18   13     13.43      0.00
    8   18   13     -0.28      0.00
  -13   17   13     -4.37      0.00
   -9   17   13      7.27      0.00
   -3   17   13    -15.72      0.00
    5   17   13     -5.50      0.00
    9   17   13      7.23      0.00
   11   17   13      0.21      0.00
   17   17   13     -4.39      0.00
   -6   16   13     16.77      0.00
  -13   15   13     19.29      0.00
  -11   15   13     -3.94      0.00
   -3   15   13    -28.73      0.00
   -1   15   13     29.55      0.00
    1   15   13      5.81      0.00
    3   15   13     -3.35      0.00
    5   15   13     -0.52      0.00
    7   15   13     15.04      0.00
  -10   14   13     -7.27      0.00
   -8   14   13     12.19      0.00
   -4   14   13      2.70      0.00
   -2   14   13    -15.67      0.00
    2   14   13     10.73      0.00
    4   14   13    -18.27      0.00
    6   14   13     -3.36      0.00
    8   14   13      4.94      0.00
   10   14   13     10.69      0.00
   12   14   13     -4.28      0.00
  -23   13   13     -6.75      0.00
  -19   13   13      6.55      0.00
   -5   13   13      7.03      0.00
   -3   13   13     -8.58      0.00
    9   13   13    -20.78      0.00
  -24   12   13    -21.13      0.00
  -20   12   13     -5.14      0.00
   -8   12   13     -0.05      0.00
   -6   12   13      2.32      0.00
   -2   12   13     -4.87      0.00
    0   12   13     -0.86      0.00
    4   12   13     -4.90      0.00
    6   12   13     -9.78      0.00
   12   12   13     -2.91      0.00
   14   12   13      2.45      0.00
  -25   11   13     25.10      0.00
  -19   11   13     13.67      0.00
   -9   11   13      0.03      0.00
   -7   11   13      4.38      0.00
   -3   11   13      1.02      0.00
    3   11   13    -10.49      0.00
    7   11   13     13.04      0.00
   11   11   13    -16.65      0.00
   -8   10   13     14.23      0.00
   -6   10   13     20.41      0.00
    2   10   13      9.53      0.00
  -29    9   13      4.10      0.00
   -7    9   13    -15.91      0.00
   -5    9   13    -16.16      0.00
   -3    9   13     22.57      0.00
    1    9   13    -12.67      0.00
    3    9   13     18.42      0.00
   11    9   13     -6.97      0.00
  -30    8   13    -12.59      0.00
  -28    8   13      8.89      0.00
  -26    8   13      6.57      0.00
  -16    8   13     -5.36      0.00
    6    8   13     14.91      0.00
    8    8   13    -11.82      0.00
   14    8   13      4.38      0.00
   20    8   13    -20.13      0.00
  -29    7   13      1.85      0.00
  -27    7   13     23.42      0.00
  -13    7   13     20.23      0.00
   19    7   13     -2.08      0.00
  -30    6   13     16.03      0.00
  -28    6   13     -3.95      0.00
  -24    6   13     10.86      0.00
   -6    6   13    -19.81      0.00
    8    6   13    -27.68      0.00
   10    6   13     -6.08      0.00
   14    6   13    -18.51      0.00
   16    6   13     11.11      0.00
  -31    5   13     -1.43      0.00
  -27    5   13     -1.45      0.00
  -23    5   13     14.95      0.00
  -19    5   13    -21.19      0.00
  -13    5   13     -0.93      0.00
   -7    5   13     16.57      0.00
   -5    5   13     -7.31      0.00
   -3    5   13     -4.80      0.00
   -1    5   13    -25.41      0.00
    3    5   13     16.07      0.00
   13    5   13     13.38      0.00
   19    5   13    -14.35      0.00
   21    5   13     15.76      0.00
  -30    4   13     12.09      0.00
  -26    4   13     -2.92      0.00
  -24    4   13      3.66      0.00
  -22    4   13      1.64      0.00
  -20    4   13     -9.93      0.00
  -18    4   13     10.54      0.00
  -16    4   13    -14.70      0.00
  -14    4   13    -24.34      0.00
   -8    4   13     -8.60      0.00
   -2    4   13     -1.16      0.00
    2    4   13    -34.48      0.00
   10    4   13     28.91      0.00
   14    4   13     -2.28      0.00
   26    4   13     -9.86      0.00
  -31    3   13     -1.47      0.00
  -27    3   13      2.29      0.00
  -25    3   13     12.41      0.00
  -23    3   13     17.28      0.00
  -21    3   13     14.51      0.00
  -19    3   13    -33.79      0.00
  -15    3   13     -3.92      0.00
  -13    3   13     15.73      0.00
   -9    3   13     14.20      0.00
   -5    3   13    -20.52      0.00
   -3    3   13     37.28      0.00
   -1    3   13     -8.62      0.00
    7    3   13    -27.49      0.00
   25    3   13      1.57      0.00
  -30    2   13     28.39      0.00
  -24    2   13     -7.96      0.00
  -22    2   13     21.09      0.00
   -8    2   13     22.33      0.00
   -2    2   13      6.44      0.00
    8    2   13     -9.06      0.00
   10    2   13    -13.67      0.00
   12    2   13      4.64      0.00
   14    2   13     17.86      0.00
   18    2   13     11.03      0.00
   20    2   13     10.12      0.00
   26    2   13      1.46      0.00
  -31    1   13      5.78      0.00
  -29    1   13     -4.99      0.00
  -27    1   13      1.87      0.00
  -21    1   13      1.32      0.00
  -19    1   13    -13.95      0.00
  -17    1   13     28.29      0.00
  -15    1   13     -0.03      0.00
  -13    1   13     -2.70      0.00
  -11    1   13     -4.88      0.00
   -9    1   13     -4.71      0.00
   -3    1   13     -5.76      0.00
    3    1   13    -28.78      0.00
   15    1   13     -4.79      0.00
   17    1   13     -0.93      0.00
   19    1   13      8.11      0.00
   23    1   13      7.42      0.00
  -30    0   13      9.63      0.00
  -28    0   13     -1.38      0.00
  -26    0   13    -15.70      0.00
  -24    0   13    -16.98      0.00
  -22    0   13     -4.38      0.00
  -20    0   13    -11.77      0.00
  -18    0   13      1.43      0.00
  -16    0   13      8.58      0.00
  -14    0   13     -4.77      0.00
  -12    0   13    -12.74      0.00
  -10    0   13     -9.57      0.00
   -8    0   13     23.26      0.00
   -6    0   13    -14.74      0.00
   -4    0   13     13.03      0.00
   -2    0   13    -30.74      0.00
    0    0   13    -14.87      0.00
    2    0   13     -7.23      0.00
    4    0   13     11.57      0.00
    6    0   13      5.76      0.00
    8    0   13     18.18      0.00
   10    0   13    -30.46      0.00
   12    0   13     -9.75      0.00
   14    0   13      2.93      0.00
   16    0   13     -4.46      0.00
   18    0   13     -3.51      0.00
   20    0   13    -28.04      0.00
   22    0   13     -9.80      0.00
   26    0   13    -32.79      0.00
   28    0   13     12.67      0.00
  -25    1   13     -5.65      0.00
  -23    1   13     -8.90      0.00
   -7    1   13      3.47      0.00
   -5    1   13      4.62      0.00
   -1    1   13     12.29      0.00
    1    1   13      1.42      0.00
    5    1   13     -1.84      0.00
    7    1   13     31.81      0.00
    9    1   13    -16.55      0.00
   11    1   13     -8.35      0.00
   13    1   13     12.94      0.00
   21    1   13     12.42      0.00
   25    1   13    -10.70      0.00
   27    1   13     -7.11      0.00
  -28    2   13      1.73      0.00
  -26    2   13      0.11      0.00
  -20    2   13     -1.54      0.00
  -18    2   13      1.60      0.00
  -16    2   13     22.60      0.00
  -14    2   13     -2.84      0.00
  -12    2   13     -3.33      0.00
  -10    2   13     -8.59      0.00
   -6    2   13      0.97      0.00
   -4    2   13     -4.11      0.00
    0    2   13      9.71      0.00
    2    2   13     11.33      0.00
    4    2   13     -0.68      0.00
    6    2   13     13.63      0.00
   16    2   13     -4.31      0.00
   22    2   13    -12.53      0.00
   24    2   13     14.31      0.00
   28    2   13      4.62      0.00
  -29    3   13    -10.86      0.00
  -17    3   13     -0.26      0.00
  -11    3   13     -5.43      0.00
   -7    3   13    -29.21      0.00
    1    3   13     18.16      0.00
    3    3   13    -20.73      0.00
    5    3   13     24.06      0.00
    9    3   13     24.28      0.00
   11    3   13      5.36      0.00
   13    3   13     -9.26      0.00
   15    3   13     -5.08      0.00
   17    3   13    -13.76      0.00
   19    3   13     -7.65      0.00
   21    3   13     -8.53      0.00
   23    3   13      3.03      0.00
   27    3   13     16.98      0.00
  -28    4   13    -14.65      0.00
  -12    4   13      8.31      0.00
  -10    4   13     -7.59      0.00
   -6    4   13      2.06      0.00
   -4    4   13      0.46      0.00
    0    4   13     10.24      0.00
    4    4   13      7.94      0.00
    6    4   13    -12.42      0.00
    8    4   13    -11.87      0.00
   12    4   13     -5.38      0.00
   16    4   13     -7.05      0.00
   18    4   13     18.02      0.00
   20    4   13     -3.56      0.00
   22    4   13     -6.03      0.00
   24    4   13      2.39      0.00
   28    4   13    -18.65      0.00
  -29    5   13    -12.03      0.00
  -25    5   13      0.79      0.00
  -21    5   13     18.89      0.00
  -17    5   13    -10.14      0.00
  -15    5   13      2.05      0.00
  -11    5   13      8.28      0.00
   -9    5   13      3.10      0.00
    1    5   13      1.91      0.00
    5    5   13      2.13      0.00
    7    5   13    -14.19      0.00
    9    5   13      9.70      0.00
   11    5   13     -4.76      0.00
   15    5   13      0.89      0.00
   17    5   13     -0.57      0.00
   23    5   13    -12.93      0.00
   25    5   13    -18.84      0.00
   27    5   13     15.75      0.00
  -26    6   13     -3.64      0.00
  -22    6   13     -0.06      0.00
  -20    6   13     -6.25      0.00
  -18    6   13    -11.59      0.00
  -16    6   13     16.84      0.00
  -14    6   13      8.24      0.00
  -12    6   13     -6.25      0.00
  -10    6   13     43.40      0.00
   -8    6   13    -18.20      0.00
   -4    6   13      6.77      0.00
   -2    6   13     26.06      0.00
    0    6   13    -20.77      0.00
    2    6   13      8.76      0.00
    4    6   13     22.14      0.00
    6    6   13     14.76      0.00
   12    6   13      5.10      0.00
   18    6   13     -9.03      0.00
   20    6   13     40.43      0.00
   22    6   13    -23.13      0.00
   24    6   13      2.00      0.00
   26    6   13      9.00      0.00
  -25    7   13    -16.31      0.00
  -23    7   13    -22.64      0.00
  -21    7   13    -15.29      0.00
  -19    7   13     -0.06      0.00
  -17    7   13      6.09      0.00
  -15    7   13     15.09      0.00
  -11    7   13    -16.31      0.00
   -9    7   13    -24.63      0.00
   -7    7   13      0.08      0.00
   -5    7   13     12.83      0.00
   -3    7   13     51.06      0.00
   -1    7   13    -27.36      0.00
    1    7   13      8.33      0.00
    3    7   13    -24.09      0.00
    5    7   13      0.88      0.00
    7    7   13     -2.73      0.00
    9    7   13      5.27      0.00
   11    7   13      3.53      0.00
   13    7   13      8.01      0.00
   15    7   13     -1.64      0.00
   17    7   13     -5.03      0.00
   21    7   13     10.35      0.00
   23    7   13    -10.36      0.00
   25    7   13     17.97      0.00
   27    7   13     -7.74      0.00
  -24    8   13     -9.92      0.00
  -22    8   13     10.52      0.00
  -20    8   13      0.40      0.00
  -18    8   13      7.73      0.00
  -14    8   13     -7.76      0.00
  -12    8   13     -6.82      0.00
  -10    8   13     24.20      0.00
   -8    8   13    -18.56      0.00
   -6    8   13     -6.32      0.00
   -4    8   13     -8.84      0.00
   -2    8   13      1.63      0.00
    0    8   13     -2.29      0.00
    2    8   13     -7.48      0.00
    4    8   13    -12.82      0.00
   10    8   13      6.20      0.00
   12    8   13     25.08      0.00
   16    8   13    -17.46      0.00
   18    8   13     -9.76      0.00
   22    8   13     20.83      0.00
   24    8   13      0.10      0.00
   26    8   13     -3.71      0.00
  -27    9   13      1.72      0.00
  -25    9   13     -3.42      0.00
  -23    9   13      8.27      0.00
  -21    9   13     -0.72      0.00
  -19    9   13      9.80      0.00
  -17    9   13     -3.86      0.00
  -15    9   13     -1.30      0.00
  -13    9   13    -19.01      0.00
  -11    9   13      6.11      0.00
   -9    9   13     10.52      0.00
   -1    9   13     -9.21      0.00
    5    9   13     -8.22      0.00
    7    9   13     -0.79      0.00
    9    9   13      1.13      0.00
   13    9   13     -5.67      0.00
   15    9   13      9.47      0.00
   17    9   13     -0.24      0.00
   19    9   13     12.59      0.00
   21    9   13      4.01      0.00
   23    9   13     -9.01      0.00
   25    9   13      5.82      0.00
  -28   10   13    -14.89      0.00
  -26   10   13     -6.77      0.00
  -24   10   13    -10.35      0.00
  -22   10   13     -0.12      0.00
  -20   10   13     15.56      0.00
  -18   10   13      3.17      0.00
  -16   10   13    -23.53      0.00
  -14   10   13     11.40      0.00
  -12   10   13    -17.00      0.00
  -10   10   13     -6.00      0.00
   -4   10   13      4.69      0.00
   -2   10   13     -9.96      0.00
    0   10   13     -3.26      0.00
    4   10   13     22.58      0.00
    6   10   13     -8.46      0.00
    8   10   13     -8.97      0.00
   10   10   13      3.30      0.00
   12   10   13    -17.81      0.00
   14   10   13     19.01      0.00
   16   10   13    -11.74      0.00
   18   10   13      0.11      0.00
   20   10   13      1.85      0.00
   22   10   13      5.89      0.00
   24   10   13     10.30      0.00
   26   10   13    -13.87      0.00
  -27   11   13     13.06      0.00
  -23   11   13      2.96      0.00
  -21   11   13    -14.27      0.00
  -17   11   13      2.04      0.00
  -15   11   13     -8.36      0.00
  -13   11   13      2.14      0.00
  -11   11   13      8.35      0.00
   -5   11   13      4.06      0.00
   -1   11   13    -16.92      0.00
    1   11   13     12.02      0.00
    5   11   13     14.09      0.00
    9   11   13      3.86      0.00
   13   11   13    -17.52      0.00
   15   11   13      7.17      0.00
   17   11   13     -5.85      0.00
   19   11   13     -5.69      0.00
   21   11   13      7.64      0.00
   23   11   13     -7.69      0.00
   25   11   13      0.38      0.00
  -26   12   13      5.06      0.00
  -22   12   13     11.54      0.00
  -18   12   13      8.45      0.00
  -16   12   13    -13.40      0.00
  -14   12   13     11.17      0.00
  -12   12   13     12.20      0.00
  -10   12   13    -13.46      0.00
   -4   12   13      1.86      0.00
    2   12   13      4.73      0.00
    8   12   13      8.64      0.00
   10   12   13      0.20      0.00
   16   12   13     -1.18      0.00
   18   12   13     18.44      0.00
   20   12   13    -11.63      0.00
   22   12   13     -6.35      0.00
   24   12   13     -9.18      0.00
  -27   13   13    -36.01      0.00
  -25   13   13      2.46      0.00
  -21   13   13     -7.29      0.00
  -17   13   13     -5.22      0.00
  -15   13   13     -2.47      0.00
  -13   13   13     22.59      0.00
  -11   13   13     -7.76      0.00
   -9   13   13    -10.09      0.00
   -7   13   13    -19.78      0.00
   -1   13   13     23.08      0.00
    1   13   13      5.09      0.00
    3   13   13    -23.72      0.00
    5   13   13     -0.91      0.00
    7   13   13     14.83      0.00
   11   13   13     16.63      0.00
   13   13   13      9.28      0.00
   15   13   13     14.34      0.00
   17   13   13     -7.99      0.00
   19   13   13      1.75      0.00
   21   13   13     13.00      0.00
   23   13   13     -5.40      0.00
  -26   14   13     16.94      0.00
  -24   14   13     -4.80      0.00
  -22   14   13    -18.40      0.00
  -20   14   13     14.08      0.00
  -18   14   13     23.08      0.00
  -16   14   13    -20.76      0.00
  -14   14   13     10.47      0.00
  -12   14   13     -2.43      0.00
   -6   14   13    -13.77      0.00
    0   14   13      1.68      0.00
   14   14   13      0.37      0.00
   16   14   13    -12.43      0.00
   18   14   13      3.67      0.00
   20   14   13      7.25      0.00
   22   14   13      2.19      0.00
  -25   15   13      4.64      0.00
  -23   15   13     -5.32      0.00
  -21   15   13      7.55      0.00
  -19   15   13     -0.27      0.00
  -17   15   13     -0.62      0.00
  -15   15   13     -8.15      0.00
   -9   15   13    -11.64      0.00
   -7   15   13      9.77      0.00
   -5   15   13      9.48      0.00
    9   15   13    -22.19      0.00
   11   15   13     -9.96      0.00
   13   15   13      9.25      0.00
   15   15   13    -12.53      0.00
   17   15   13      1.64      0.00
   19   15   13     -0.29      0.00
   21   15   13     -4.79      0.00
  -24   16   13      7.27      0.00
  -22   16   13     12.10      0.00
  -20   16   13    -46.73      0.00
  -18   16   13     13.59      0.00
  -16   16   13     11.68      0.00
  -14   16   13     -0.80      0.00
  -12   16   13     -4.41      0.00
  -10   16   13     -9.27      0.00
   -8   16   13      4.48      0.00
   -4   16   13     -2.92      0.00
   -2   16   13     10.11      0.00
    0   16   13     -6.27      0.00
    2   16   13      9.13      0.00
    4   16   13    -11.59      0.00
    6   16   13      7.39      0.00
    8   16   13     23.69      0.00
   10   16   13     -5.79      0.00
   12   16   13     -0.06      0.00
   14   16   13      3.72      0.00
   16   16   13    -25.68      0.00
   18   16   13      8.57      0.00
   20   16   13      5.23      0.00
  -21   17   13     -1.26      0.00
  -19   17   13     -4.78      0.00
  -17   17   13    -27.18      0.00
  -15   17   13     18.00      0.00
  -11   17   13      2.56      0.00
   -7   17   13     -3.39      0.00
   -5   17   13     12.38      0.00
   -1   17   13     -3.87      0.00
    1   17   13     -3.92      0.00
    3   17   13     -0.69      0.00
    7   17   13     -5.57      0.00
   13   17   13     10.24      0.00
   15   17   13      2.93      0.00
   19   17   13      5.60      0.00
  -20   18   13      6.39      0.00
  -18   18   13     -6.26      0.00
  -16   18   13     -8.83      0.00
  -14   18   13     -4.46      0.00
  -10   18   13     13.14      0.00
   -8   18   13    -14.78      0.00
   -4   18   13    -10.83      0.00
   -2   18   13     -7.40      0.00
    4   18   13    -26.02      0.00
    6   18   13      6.11      0.00
   10   18   13      1.81      0.00
   12   18   13      4.88      0.00
   14   18   13      1.87      0.00
   16   18   13     -2.63      0.00
   18   18   13     -9.91      0.00
  -19   19   13    -10.86      0.00
  -17   19   13     -1.63      0.00
  -15   19   13     24.06      0.00
  -13   19   13    -18.17      0.00
   -9   19   13      8.58      0.00
   -3   19   13      7.39      0.00
    1   19   13    -14.54      0.00
    5   19   13     -8.26      0.00
    7   19   13    -10.69      0.00
    9   19   13      6.08      0.00
   11   19   13     -5.38      0.00
   13   19   13     -0.86      0.00
   15   19   13      3.43      0.00
  -16   20   13    -16.85      0.00
  -14   20   13    -10.17      0.00
  -12   20   13    -12.87      0.00
   -8   20   13      1.85      0.00
    0   20   13    -14.27      0.00
    4   20   13      6.26      0.00
    6   20   13      0.59      0.00
    8   20   13     -5.40      0.00
   10   20   13      0.89      0.00
   12   20   13      1.05      0.00
   14   20   13     -1.42      0.00
  -15   21   13      8.88      0.00
  -13   21   13    -14.96      0.00
  -11   21   13      9.99      0.00
   -7   21   13    -35.28      0.00
    3   21   13     -1.04      0.00
    5   21   13     18.53      0.00
    7   21   13    -12.93      0.00
    9   21   13      4.15      0.00
   11   21   13    -12.54      0.00
  -12   22   13     12.24      0.00
  -10   22   13    -23.75      0.00
   -2   22   13    -18.06      0.00
    0   22   13      7.65      0.00
    2   22   13      3.96      0.00
    4   22   13     10.39      0.00
    6   22   13     -0.17      0.00
    8   22   13     -7.74      0.00
   -5   23   13     -3.99      0.00
    5   23   13    -10.89      0.00
   -5   23   14      0.91      0.00
   -3   23   14    -22.75      0.00
   -1   23   14     20.01      0.00
    1   23   14     -5.17      0.00
    3   23   14     22.90      0.00
  -10   22   14      5.61      0.00
   -6   22   14      8.00      0.00
   -4   22   14      2.00      0.00
   -2   22   14     -0.03      0.00
    2   22   14    -10.36      0.00
   -9   21   14      6.76      0.00
   -7   21   14     -7.71      0.00
   -5   21   14     -7.76      0.00
   11   21   14      5.04      0.00
  -12   20   14     13.86      0.00
  -10   20   14    -13.12      0.00
    8   20   14     12.72      0.00
   -5   19   14      6.86      0.00
   -1   19   14     -5.06      0.00
    3   19   14    -14.29      0.00
    7   19   14      4.76      0.00
   -6   18   14     -1.21      0.00
   -2   18   14      3.38      0.00
    8   18   14     10.46      0.00
   10   18   14     -4.42      0.00
   12   18   14      3.96      0.00
  -15   17   14    -16.17      0.00
  -11   17   14     -3.49      0.00
   -7   17   14     17.27      0.00
    7   17   14      0.53      0.00
   11   17   14     13.30      0.00
  -10   16   14      4.10      0.00
   -4   16   14    -18.24      0.00
   -2   16   14     14.89      0.00
    6   16   14      0.35      0.00
    8   16   14     -9.23      0.00
   10   16   14     -1.50      0.00
   14   16   14     -7.19      0.00
  -19   15   14     22.01      0.00
  -13   15   14    -18.03      0.00
   -9   15   14      9.98      0.00
   -7   15   14     -5.08      0.00
   -5   15   14     -4.77      0.00
    3   15   14     -1.36      0.00
    5   15   14     11.29      0.00
    9   15   14    -17.38      0.00
  -24   14   14    -10.08      0.00
   -8   14   14      3.99      0.00
   -2   14   14     29.56      0.00
    6   14   14      7.32      0.00
   10   14   14     30.38      0.00
   12   14   14      4.67      0.00
   14   14   14    -23.60      0.00
  -25   13   14    -19.68      0.00
  -11   13   14     -9.83      0.00
   -3   13   14     -8.33      0.00
   -1   13   14     14.89      0.00
   -8   12   14     -5.11      0.00
   -6   12   14     -5.83      0.00
   -2   12   14      5.78      0.00
    2   12   14    -19.89      0.00
    6   12   14      4.23      0.00
   12   12   14     -0.85      0.00
  -25   11   14     -6.71      0.00
   -3   11   14    -16.15      0.00
   -1   11   14      6.33      0.00
    3   11   14      4.25      0.00
    9   11   14     -9.88      0.00
   11   11   14      0.63      0.00
   19   11   14    -14.46      0.00
   -8   10   14     -5.67      0.00
    8   10   14     -6.90      0.00
   10   10   14    -14.15      0.00
   14   10   14      9.99      0.00
  -29    9   14    -15.05      0.00
   -3    9   14     -3.37      0.00
    3    9   14      3.27      0.00
    7    9   14      1.85      0.00
    9    9   14      3.98      0.00
   11    9   14     -9.04      0.00
  -28    8   14     -1.05      0.00
   -2    8   14    -34.02      0.00
    0    8   14     -6.84      0.00
    6    8   14      1.18      0.00
   14    8   14     -2.68      0.00
   20    8   14      5.60      0.00
  -29    7   14     10.33      0.00
  -27    7   14     -7.90      0.00
  -19    7   14      0.62      0.00
    1    7   14      3.97      0.00
   11    7   14     13.61      0.00
   13    7   14    -13.89      0.00
   23    7   14     -2.98      0.00
  -30    6   14     -8.86      0.00
  -28    6   14      1.85      0.00
   -2    6   14    -36.69      0.00
    2    6   14    -16.94      0.00
    4    6   14     13.52      0.00
    8    6   14     18.20      0.00
   24    6   14     11.56      0.00
  -29    5   14    -15.96      0.00
  -23    5   14    -13.86      0.00
  -19    5   14     -7.97      0.00
  -13    5   14      0.46      0.00
   -9    5   14     -8.52      0.00
   -5    5   14     18.93      0.00
   -3    5   14      9.52      0.00
    9    5   14     23.84      0.00
   11    5   14      3.72      0.00
   25    5   14      3.45      0.00
   27    5   14     -4.57      0.00
  -26    4   14     16.99      0.00
  -24    4   14      6.19      0.00
  -22    4   14      7.76      0.00
  -20    4   14    -20.16      0.00
  -18    4   14    -18.30      0.00
  -16    4   14     10.81      0.00
  -14    4   14     28.78      0.00
   -8    4   14     -3.43      0.00
   -2    4   14     -8.91      0.00
    0    4   14     25.33      0.00
    2    4   14     21.64      0.00
   26    4   14     31.69      0.00
  -31    3   14     19.38      0.00
  -27    3   14      0.82      0.00
  -25    3   14      6.87      0.00
  -23    3   14     26.79      0.00
  -21    3   14    -12.39      0.00
  -19    3   14      5.83      0.00
  -17    3   14      1.66      0.00
  -15    3   14     -9.08      0.00
   -5    3   14    -15.22      0.00
    5    3   14    -11.12      0.00
   13    3   14      1.65      0.00
   15    3   14     -2.04      0.00
   27    3   14     -6.73      0.00
  -30    2   14    -10.77      0.00
  -26    2   14     -1.86      0.00
  -24    2   14     -2.88      0.00
  -22    2   14    -14.04      0.00
   -8    2   14    -40.73      0.00
   -2    2   14    -17.34      0.00
    8    2   14     14.00      0.00
   12    2   14      2.18      0.00
   26    2   14     -1.28      0.00
  -31    1   14     22.10      0.00
  -29    1   14     -7.56      0.00
  -27    1   14     -6.63      0.00
  -23    1   14      5.88      0.00
  -21    1   14    -12.95      0.00
  -19    1   14      9.09      0.00
  -17    1   14      7.74      0.00
  -13    1   14      2.64      0.00
  -11    1   14      2.34      0.00
   -7    1   14    -18.28      0.00
    9    1   14     -2.74      0.00
   15    1   14     -5.22      0.00
   17    1   14      5.26      0.00
  -30    0   14     11.53      0.00
  -28    0   14     -2.16      0.00
  -26    0   14     -0.86      0.00
  -24    0   14     -5.60      0.00
  -22    0   14      7.14      0.00
  -20    0   14      0.54      0.00
  -18    0   14     45.25      0.00
  -16    0   14     12.04      0.00
  -14    0   14     -3.73      0.00
  -12    0   14      4.72      0.00
  -10    0   14    -17.51      0.00
   -8    0   14     30.89      0.00
   -6    0   14      9.20      0.00
   -4    0   14    -20.17      0.00
   -2    0   14      0.21      0.00
    0    0   14    -15.57      0.00
    2    0   14    -13.00      0.00
    4    0   14     51.24      0.00
    6    0   14     43.32      0.00
    8    0   14    -49.08      0.00
   10    0   14     -7.29      0.00
   12    0   14     11.68      0.00
   14    0   14      3.82      0.00
   16    0   14     -5.97      0.00
   18    0   14     16.29      0.00
   20    0   14      7.34      0.00
   22    0   14     -4.01      0.00
   24    0   14    -14.73      0.00
   26    0   14     24.96      0.00
   28    0   14     -5.93      0.00
  -25    1   14     -8.16      0.00
  -15    1   14     -9.09      0.00
   -9    1   14      4.67      0.00
   -5    1   14      5.48      0.00
   -3    1   14    -11.37      0.00
   -1    1   14     11.44      0.00
    1    1   14     11.81      0.00
    3    1   14      2.51      0.00
    5    1   14      3.44      0.00
    7    1   14    -22.38      0.00
   11    1   14      5.61      0.00
   13    1   14      4.37      0.00
   19    1   14      6.80      0.00
   21    1   14     -1.93      0.00
   23    1   14     20.06      0.00
   25    1   14    -23.56      0.00
   27    1   14     16.02      0.00
  -28    2   14      5.45      0.00
  -20    2   14     -7.38      0.00
  -18    2   14     12.62      0.00
  -16    2   14    -19.83      0.00
  -14    2   14    -10.51      0.00
  -12    2   14    -20.79      0.00
  -10    2   14     23.40      0.00
   -6    2   14     10.38      0.00
   -4    2   14     46.00      0.00
    0    2   14     -0.07      0.00
    2    2   14    -51.34      0.00
    4    2   14     25.67      0.00
    6    2   14    -21.20      0.00
   10    2   14     15.78      0.00
   14    2   14    -20.79      0.00
   16    2   14     -5.88      0.00
   18    2   14     -3.07      0.00
   20    2   14      1.18      0.00
   22    2   14     -5.90      0.00
   24    2   14     -1.26      0.00
  -29    3   14    -21.41      0.00
  -13    3   14      2.13      0.00
  -11    3   14      0.65      0.00
   -9    3   14     10.97      0.00
   -7    3   14      9.69      0.00
   -3    3   14     -3.18      0.00
   -1    3   14     13.69      0.00
    1    3   14    -19.82      0.00
    3    3   14      1.55      0.00
    7    3   14     12.80      0.00
    9    3   14      5.26      0.00
   11    3   14     -3.23      0.00
   17    3   14      5.55      0.00
   19    3   14    -20.09      0.00
   21    3   14     -2.21      0.00
   23    3   14      7.11      0.00
   25    3   14     -6.75      0.00
  -30    4   14     -1.58      0.00
  -28    4   14      7.29      0.00
  -12    4   14     -1.37      0.00
  -10    4   14      2.49      0.00
   -6    4   14    -15.90      0.00
   -4    4   14     17.36      0.00
    4    4   14     -0.68      0.00
    6    4   14    -13.39      0.00
    8    4   14      6.79      0.00
   10    4   14    -29.17      0.00
   12    4   14      2.33      0.00
   14    4   14      3.81      0.00
   16    4   14      9.47      0.00
   18    4   14      0.55      0.00
   20    4   14     25.36      0.00
   22    4   14     -5.74      0.00
   24    4   14    -11.39      0.00
  -27    5   14     12.61      0.00
  -25    5   14      2.10      0.00
  -21    5   14      7.05      0.00
  -17    5   14     -7.97      0.00
  -15    5   14     -5.62      0.00
  -11    5   14     17.67      0.00
   -7    5   14    -12.48      0.00
   -1    5   14    -10.69      0.00
    1    5   14    -15.74      0.00
    3    5   14     32.80      0.00
    5    5   14    -11.58      0.00
    7    5   14     -9.54      0.00
   13    5   14      0.37      0.00
   15    5   14     -4.60      0.00
   17    5   14     -3.62      0.00
   19    5   14      2.15      0.00
   21    5   14    -22.61      0.00
   23    5   14      4.59      0.00
  -26    6   14      0.63      0.00
  -24    6   14     -3.20      0.00
  -22    6   14      2.52      0.00
  -20    6   14      0.24      0.00
  -18    6   14      8.54      0.00
  -16    6   14      6.31      0.00
  -14    6   14      1.57      0.00
  -12    6   14    -16.09      0.00
  -10    6   14      3.64      0.00
   -8    6   14     12.92      0.00
   -6    6   14     -3.66      0.00
   -4    6   14    -18.92      0.00
    0    6   14     22.03      0.00
    6    6   14    -10.80      0.00
   10    6   14    -11.98      0.00
   12    6   14      7.69      0.00
   14    6   14      1.73      0.00
   16    6   14     -2.48      0.00
   18    6   14     -4.87      0.00
   20    6   14      2.50      0.00
   22    6   14     -9.06      0.00
   26    6   14    -18.47      0.00
  -25    7   14     -9.74      0.00
  -23    7   14     -0.76      0.00
  -21    7   14     -2.63      0.00
  -17    7   14     14.83      0.00
  -15    7   14     -4.19      0.00
  -13    7   14     -8.73      0.00
  -11    7   14      8.42      0.00
   -9    7   14    -22.20      0.00
   -7    7   14      2.56      0.00
   -5    7   14      8.12      0.00
   -3    7   14      2.77      0.00
   -1    7   14    -11.94      0.00
    3    7   14     -0.09      0.00
    5    7   14     -3.30      0.00
    7    7   14    -31.91      0.00
    9    7   14     17.05      0.00
   15    7   14     11.53      0.00
   17    7   14      3.56      0.00
   19    7   14     14.20      0.00
   21    7   14      0.10      0.00
   25    7   14    -13.72      0.00
  -26    8   14    -16.22      0.00
  -24    8   14     -8.24      0.00
  -22    8   14     -6.61      0.00
  -20    8   14     20.69      0.00
  -18    8   14    -19.27      0.00
  -16    8   14      7.17      0.00
  -14    8   14     19.18      0.00
  -12    8   14     -8.89      0.00
  -10    8   14    -14.30      0.00
   -8    8   14      2.24      0.00
   -6    8   14     16.28      0.00
   -4    8   14     49.28      0.00
    2    8   14     -6.20      0.00
    4    8   14     13.77      0.00
    8    8   14      4.73      0.00
   10    8   14      7.07      0.00
   12    8   14     -5.30      0.00
   16    8   14    -10.71      0.00
   18    8   14     -4.90      0.00
   22    8   14     -8.61      0.00
   24    8   14      9.87      0.00
   26    8   14      8.65      0.00
  -27    9   14     16.87      0.00
  -25    9   14     10.69      0.00
  -23    9   14     -2.37      0.00
  -21    9   14     -1.48      0.00
  -19    9   14     -3.64      0.00
  -17    9   14     -3.78      0.00
  -15    9   14     17.33      0.00
  -13    9   14     -5.87      0.00
  -11    9   14     11.48      0.00
   -9    9   14     -6.58      0.00
   -7    9   14      0.29      0.00
   -5    9   14      8.87      0.00
   -1    9   14     13.47      0.00
    1    9   14     -3.20      0.00
    5    9   14     -5.15      0.00
   13    9   14     -0.52      0.00
   15    9   14    -22.11      0.00
   17    9   14      4.35      0.00
   19    9   14    -13.91      0.00
   21    9   14     35.87      0.00
   23    9   14     -5.70      0.00
   25    9   14      1.17      0.00
  -28   10   14     11.94      0.00
  -26   10   14      7.34      0.00
  -24   10   14    -12.92      0.00
  -22   10   14      0.26      0.00
  -20   10   14      8.11      0.00
  -18   10   14      1.26      0.00
  -16   10   14    -14.41      0.00
  -14   10   14    -16.01      0.00
  -12   10   14      2.20      0.00
  -10   10   14      7.81      0.00
   -6   10   14     -2.22      0.00
   -4   10   14     -4.21      0.00
   -2   10   14     -8.50      0.00
    0   10   14      2.53      0.00
    2   10   14     18.51      0.00
    4   10   14     -6.15      0.00
    6   10   14      2.82      0.00
   12   10   14      9.80      0.00
   16   10   14      6.15      0.00
   18   10   14     11.19      0.00
   20   10   14    -15.25      0.00
   22   10   14     -8.16      0.00
   24   10   14      8.85      0.00
  -27   11   14     -5.87      0.00
  -23   11   14     25.05      0.00
  -21   11   14     15.54      0.00
  -19   11   14    -11.93      0.00
  -17   11   14    -26.58      0.00
  -15   11   14      9.94      0.00
  -13   11   14     -4.38      0.00
  -11   11   14     -2.88      0.00
   -9   11   14      2.17      0.00
   -7   11   14     10.20      0.00
   -5   11   14     -9.63      0.00
    1   11   14      0.24      0.00
    5   11   14    -13.97      0.00
    7   11   14     19.88      0.00
   13   11   14     10.56      0.00
   15   11   14     -8.95      0.00
   17   11   14     14.89      0.00
   21   11   14     11.57      0.00
   23   11   14     -4.04      0.00
  -26   12   14     22.44      0.00
  -24   12   14    -12.74      0.00
  -22   12   14    -17.62      0.00
  -20   12   14     29.23      0.00
  -18   12   14    -13.07      0.00
  -16   12   14      2.24      0.00
  -14   12   14     14.39      0.00
  -12   12   14      1.64      0.00
  -10   12   14     -1.06      0.00
   -4   12   14      4.91      0.00
    0   12   14      2.38      0.00
    4   12   14     16.84      0.00
    8   12   14    -21.66      0.00
   10   12   14      2.45      0.00
   14   12   14      6.10      0.00
   16   12   14     -7.25      0.00
   18   12   14      5.77      0.00
   20   12   14     10.63      0.00
   22   12   14     -5.22      0.00
  -23   13   14      7.07      0.00
  -21   13   14      6.30      0.00
  -19   13   14     -7.97      0.00
  -17   13   14     -4.35      0.00
  -15   13   14     29.38      0.00
  -13   13   14      2.62      0.00
   -9   13   14     -5.22      0.00
   -7   13   14     -5.49      0.00
   -5   13   14      4.21      0.00
    1   13   14      3.86      0.00
    3   13   14      0.57      0.00
    5   13   14    -12.29      0.00
    7   13   14      9.08      0.00
    9   13   14      9.69      0.00
   11   13   14     -6.33      0.00
   13   13   14     -7.60      0.00
   15   13   14     -1.31      0.00
   17   13   14     15.88      0.00
   19   13   14    -14.46      0.00
   21   13   14     -2.31      0.00
   23   13   14     -7.84      0.00
  -22   14   14     13.81      0.00
  -20   14   14    -19.40      0.00
  -18   14   14      8.59      0.00
  -16   14   14      4.81      0.00
  -14   14   14      5.77      0.00
  -12   14   14    -15.68      0.00
  -10   14   14    -14.63      0.00
   -6   14   14     28.01      0.00
   -4   14   14     -9.10      0.00
    0   14   14    -20.39      0.00
    2   14   14    -14.62      0.00
    4   14   14      7.26      0.00
    8   14   14    -17.61      0.00
   16   14   14    -11.44      0.00
   18   14   14      4.20      0.00
   20   14   14      5.11      0.00
   22   14   14     -4.05      0.00
  -23   15   14     -2.56      0.00
  -21   15   14     -3.14      0.00
  -17   15   14    -20.27      0.00
  -15   15   14     10.06      0.00
  -11   15   14      9.42      0.00
   -3   15   14     -8.57      0.00
   -1   15   14      1.41      0.00
    1   15   14      5.04      0.00
    7   15   14      0.73      0.00
   11   15   14     -7.18      0.00
   13   15   14     12.27      0.00
   15   15   14     -0.80      0.00
   17   15   14     18.38      0.00
   19   15   14     -5.02      0.00
   21   15   14     10.10      0.00
  -22   16   14     -4.46      0.00
  -18   16   14     -8.64      0.00
  -16   16   14      8.72      0.00
  -14   16   14      0.72      0.00
  -12   16   14     -3.27      0.00
   -8   16   14     -4.40      0.00
   -6   16   14     -7.22      0.00
    0   16   14    -17.91      0.00
    2   16   14      4.72      0.00
    4   16   14      6.01      0.00
   12   16   14     16.96      0.00
   16   16   14     19.69      0.00
   18   16   14    -15.00      0.00
   20   16   14     -5.48      0.00
  -21   17   14    -27.25      0.00
  -19   17   14      5.53      0.00
  -17   17   14      7.22      0.00
  -13   17   14      8.41      0.00
   -9   17   14      6.65      0.00
   -5   17   14    -10.33      0.00
   -3   17   14      0.24      0.00
   -1   17   14     -3.02      0.00
    1   17   14      9.59      0.00
    3   17   14    -17.40      0.00
    5   17   14     13.95      0.00
    9   17   14     -4.89      0.00
   13   17   14    -12.29      0.00
   15   17   14    -27.02      0.00
   17   17   14      2.28      0.00
  -20   18   14    -26.33      0.00
  -18   18   14      7.54      0.00
  -16   18   14     20.96      0.00
  -14   18   14    -26.09      0.00
  -12   18   14     11.51      0.00
  -10   18   14      6.43      0.00
   -8   18   14      4.30      0.00
   -4   18   14      5.79      0.00
    0   18   14      3.13      0.00
    2   18   14     -5.95      0.00
    4   18   14     -3.02      0.00
    6   18   14      1.69      0.00
   14   18   14      1.27      0.00
   16   18   14     -5.64      0.00
  -19   19   14     -0.91      0.00
  -17   19   14     -7.97      0.00
  -15   19   14      1.30      0.00
  -13   19   14     -1.02      0.00
  -11   19   14     16.09      0.00
   -9   19   14    -18.03      0.00
   -7   19   14      8.24      0.00
   -3   19   14    -13.04      0.00
    1   19   14      1.37      0.00
    5   19   14     16.34      0.00
    9   19   14      0.57      0.00
   11   19   14     -1.99      0.00
   13   19   14      7.77      0.00
   15   19   14      0.08      0.00
  -16   20   14      7.96      0.00
  -14   20   14    -23.99      0.00
   -8   20   14    -22.95      0.00
   -6   20   14     41.17      0.00
   -4   20   14     -9.77      0.00
   -2   20   14     -7.29      0.00
    0   20   14    -11.48      0.00
    2   20   14     28.82      0.00
    4   20   14     -4.23      0.00
    6   20   14    -28.69      0.00
   10   20   14     -9.30      0.00
   12   20   14      6.04      0.00
  -13   21   14     11.68      0.00
  -11   21   14    -10.89      0.00
   -3   21   14     16.74      0.00
   -1   21   14      6.60      0.00
    1   21   14      5.64      0.00
    3   21   14     -4.34      0.00
    5   21   14     -5.20      0.00
    7   21   14     -2.51      0.00
    9   21   14    -19.70      0.00
   -8   22   14    -18.61      0.00
    0   22   14     -3.08      0.00
    4   22   14     12.65      0.00
    6   22   14     -5.70      0.00
    8   22   14     -0.44      0.00
   -6   22   15     13.78      0.00
   -4   22   15      7.00      0.00
   -2   22   15     12.33      0.00
  -11   21   15     -9.28      0.00
   -9   21   15    -17.44      0.00
   -7   21   15     27.73      0.00
   -3   21   15     -5.17      0.00
    1   21   15     18.95      0.00
    5   21   15    -24.41      0.00
    9   21   15     -1.69      0.00
  -10   20   15     -0.03      0.00
   -8   20   15     23.58      0.00
   -4   20   15      5.06      0.00
   -2   20   15      5.17      0.00
    0   20   15      5.64      0.00
    2   20   15    -26.06      0.00
    8   20   15    -11.84      0.00
   10   20   15     20.81      0.00
   12   20   15      2.64      0.00
  -11   19   15    -23.92      0.00
   -5   19   15     -7.36      0.00
  -14   18   15     20.03      0.00
  -10   18   15     -4.02      0.00
   -2   18   15      3.51      0.00
    8   18   15     -7.34      0.00
   12   18   15     -6.37      0.00
   -3   17   15     -1.43      0.00
   -1   17   15    -15.52      0.00
    3   17   15     15.78      0.00
    7   17   15      5.34      0.00
   17   17   15    -22.80      0.00
  -14   16   15     -0.91      0.00
    6   16   15     -6.84      0.00
    8   16   15     -5.69      0.00
   12   16   15     -6.94      0.00
   14   16   15    -10.88      0.00
  -13   15   15      2.08      0.00
  -11   15   15      0.22      0.00
   -7   15   15      8.63      0.00
   -3   15   15     14.12      0.00
    3   15   15     12.98      0.00
    9   15   15     21.42      0.00
   11   15   15     -1.88      0.00
   -8   14   15      0.18      0.00
   -2   14   15      6.47      0.00
   10   14   15     -5.02      0.00
   14   14   15      7.72      0.00
   -3   13   15    -11.01      0.00
    3   13   15     12.53      0.00
    5   13   15      4.75      0.00
  -20   12   15    -36.33      0.00
  -10   12   15     -5.78      0.00
   -4   12   15     -4.90      0.00
   -2   12   15     19.74      0.00
    0   12   15     -1.14      0.00
    2   12   15      5.82      0.00
    4   12   15    -14.48      0.00
    8   12   15     -6.10      0.00
   10   12   15     -2.83      0.00
   14   12   15     -0.83      0.00
   -9   11   15    -11.39      0.00
   -7   11   15    -16.77      0.00
    5   11   15    -12.29      0.00
   11   11   15     12.45      0.00
  -28   10   15     25.09      0.00
   -8   10   15     14.20      0.00
   -2   10   15     14.22      0.00
    0   10   15    -10.88      0.00
    8   10   15    -30.51      0.00
   12   10   15     -4.51      0.00
   14   10   15     -5.90      0.00
  -19    9   15    -13.25      0.00
  -13    9   15    -14.00      0.00
   -7    9   15     19.74      0.00
   -3    9   15    -30.55      0.00
    3    9   15     -5.49      0.00
   11    9   15      1.51      0.00
  -28    8   15      6.78      0.00
  -26    8   15      3.29      0.00
   -8    8   15     10.78      0.00
   -6    8   15      4.33      0.00
   -2    8   15      0.84      0.00
    8    8   15     23.06      0.00
   12    8   15      1.45      0.00
  -29    7   15     -8.39      0.00
    7    7   15     21.70      0.00
   11    7   15      6.36      0.00
  -14    6   15     36.41      0.00
   -8    6   15    -10.74      0.00
   -4    6   15     12.56      0.00
    2    6   15     17.72      0.00
    8    6   15     24.01      0.00
   14    6   15    -12.15      0.00
  -19    5   15     -4.65      0.00
   -5    5   15    -11.00      0.00
   -3    5   15      4.12      0.00
    9    5   15    -23.21      0.00
  -24    4   15     10.52      0.00
  -22    4   15     -6.28      0.00
  -20    4   15    -12.59      0.00
  -18    4   15      2.76      0.00
  -16    4   15    -10.30      0.00
   -8    4   15    -17.68      0.00
    8    4   15      0.18      0.00
   10    4   15      9.76      0.00
   20    4   15     10.18      0.00
   26    4   15    -19.00      0.00
  -27    3   15     -0.42      0.00
  -25    3   15     -1.20      0.00
  -23    3   15    -11.40      0.00
  -19    3   15    -15.45      0.00
  -17    3   15      0.32      0.00
  -15    3   15      3.26      0.00
  -13    3   15     -5.14      0.00
   -5    3   15     34.08      0.00
   -3    3   15    -34.34      0.00
   -1    3   15     15.25      0.00
    1    3   15     -9.88      0.00
   13    3   15     -1.77      0.00
  -30    2   15    -10.11      0.00
  -24    2   15     13.21      0.00
  -22    2   15     -8.46      0.00
  -10    2   15    -19.94      0.00
   -8    2   15     19.33      0.00
   -4    2   15     -5.76      0.00
    8    2   15     -3.25      0.00
  -29    1   15     -3.12      0.00
  -27    1   15     -2.32      0.00
  -19    1   15     21.07      0.00
  -17    1   15    -10.48      0.00
  -15    1   15    -12.38      0.00
  -13    1   15      2.17      0.00
  -11    1   15     -2.01      0.00
   -5    1   15      0.93      0.00
   -3    1   15    -27.12      0.00
    1    1   15     -9.86      0.00
    3    1   15     52.21      0.00
    5    1   15    -22.01      0.00
    7    1   15     -8.84      0.00
   17    1   15     24.50      0.00
   27    1   15    -19.89      0.00
  -30    0   15    -11.59      0.00
  -28    0   15    -10.87      0.00
  -26    0   15    -13.68      0.00
  -24    0   15    -10.81      0.00
  -22    0   15    -13.50      0.00
  -20    0   15     14.90      0.00
  -18    0   15      4.90      0.00
  -16    0   15     -6.59      0.00
  -14    0   15     -6.27      0.00
  -12    0   15    -10.59      0.00
  -10    0   15      2.92      0.00
   -8    0   15    -25.59      0.00
   -6    0   15     18.75      0.00
   -4    0   15     14.83      0.00
   -2    0   15      6.46      0.00
    0    0   15     -5.08      0.00
    2    0   15    -26.72      0.00
    4    0   15     -6.82      0.00
    6    0   15    -25.07      0.00
    8    0   15     38.08      0.00
   10    0   15     15.90      0.00
   12    0   15      5.41      0.00
   14    0   15    -24.25      0.00
   16    0   15      2.25      0.00
   18    0   15     -6.38      0.00
   20    0   15     -9.00      0.00
   22    0   15      5.25      0.00
   24    0   15    -31.88      0.00
   26    0   15      6.33      0.00
  -25    1   15     -4.59      0.00
  -23    1   15     -1.87      0.00
  -21    1   15     10.65      0.00
   -9    1   15      2.53      0.00
   -7    1   15     13.37      0.00
   -1    1   15     -2.91      0.00
    9    1   15      1.93      0.00
   11    1   15     -8.62      0.00
   13    1   15    -23.83      0.00
   15    1   15      8.52      0.00
   19    1   15      1.19      0.00
   21    1   15     -1.26      0.00
   23    1   15      3.23      0.00
   25    1   15      9.44      0.00
  -28    2   15      5.54      0.00
  -26    2   15      8.81      0.00
  -20    2   15      8.56      0.00
  -18    2   15      5.46      0.00
  -16    2   15     -5.18      0.00
  -14    2   15     26.43      0.00
  -12    2   15     -4.04      0.00
   -6    2   15     -7.10      0.00
   -2    2   15     23.14      0.00
    0    2   15    -10.58      0.00
    2    2   15      5.83      0.00
    4    2   15      3.08      0.00
    6    2   15     10.62      0.00
   10    2   15    -23.00      0.00
   12    2   15      3.34      0.00
   14    2   15     20.43      0.00
   16    2   15      3.70      0.00
   18    2   15     -0.62      0.00
   20    2   15      0.91      0.00
   22    2   15     13.07      0.00
   24    2   15    -12.09      0.00
   26    2   15     21.18      0.00
  -29    3   15     13.47      0.00
  -21    3   15      0.55      0.00
  -11    3   15     27.56      0.00
   -9    3   15    -34.07      0.00
   -7    3   15     17.68      0.00
    3    3   15     17.86      0.00
    5    3   15    -17.82      0.00
    7    3   15      6.34      0.00
    9    3   15      6.27      0.00
   11    3   15     18.75      0.00
   15    3   15     -1.01      0.00
   17    3   15    -16.52      0.00
   19    3   15      6.81      0.00
   21    3   15    -27.47      0.00
   23    3   15      1.68      0.00
   25    3   15     23.32      0.00
   27    3   15     -0.71      0.00
  -30    4   15    -18.09      0.00
  -28    4   15     10.91      0.00
  -26    4   15      6.89      0.00
  -14    4   15    -28.38      0.00
[truncated: 185,955 more chars]
